# Supplementary material for: 1-[6-(3,5-Di­methyl­pyrazol-1-yl)-1,2,4,5-tetra­zin-3-yl]guanidin-2-ium perchlorate methanol monosolvate
Source: Acta Crystallogr Sect E Struct Rep Online. 2013 Jul 27;69(Pt 8):o1332. doi: 10.1107/S1600536813020448 (PMC3793816; doi:10.1107/S1600536813020448)
Supplement: Supplementary file 1 [file e-69-o1332-sup1.cif]

##############################################################################
#                                                                            #
# This CIF contains the data in a paper accepted for publication in          #
# Acta Crystallographica Section E. It conforms to the requirements of       #
# Notes for Authors for Acta Crystallographica Section E, and has been       #
# peer reviewed under the auspices of the IUCr Commission on Journals.       #
#                                                                            #
# Full details of the Crystallographic Information File format               #
# are given in the paper "The Crystallographic Information File (CIF):       #
# a New Standard Archive File for Crystallography" by S. R. Hall, F. H.      #
# Allen and I. D. Brown [Acta Cryst. (1991), A47, 655-685].                  #
#                                                                            #
# The current version of the core CIF dictionary is obtainable from          #
# ftp://ftp.iucr.org/pub/cif_core.dic.                                       #
#                                                                            #
# Software is freely available for graphical display of the structure(s)     #
# in this CIF. For information consult the CIF software page                 #
# http://www.iucr.org/resources/cif/software.                                #
#                                                                            #
# This file may be used for bona fide research purposes within the           #
# scientific community so long as proper attribution is given to the journal # 
# article from which it was obtained.                                        #
#                                                                            #
##############################################################################
data_I
_audit_creation_method     SHELXL-97
_journal_date_recd_electronic     2013-06-25
_journal_date_accepted     2013-07-23
_journal_name_full     'Acta Crystallographica, Section E'
_journal_year     2013
_journal_volume     69
_journal_issue      8
_journal_page_first     o1332
_journal_page_last     o1332
_journal_paper_category     QO
_journal_paper_doi     10.1107/S1600536813020448
_journal_coeditor_code     GK2585
_publ_contact_author_name     'Prof. Hai-Xia Ma '
_publ_contact_author_address
;
    School of Chemical Engineering
    Shaanxi Key Laboratory of Physico-Inorganic Chemistry
    Northwest University
    Xi'an 710069
    Shaanxi
    People's Republic of China
;
_publ_contact_author_email     donghuhai@qq.com
_publ_contact_author_fax     +86-29-88302633
_publ_contact_author_phone     +86-29-88307755
_publ_section_title
;
1-[6-(3,5-Dimethylpyrazol-1-yl)-1,2,4,5-tetrazin-3-yl]guanidin-2-ium perchlorate
methanol monosolvate
;
loop_
    _publ_author_name
    _publ_author_address
    'Hu, Yong-Peng'
;
School of Chemical Engineering
Northwest University
Xi'an 710069
Shaanxi
People's Republic of China
;
    'Yan, Biao'
;
School of Chemical Engineering
Northwest University
Xi'an 710069
Shaanxi
People's Republic of China
School of Chemistry and Chemical Engineering
Yulin University
Yulin 719000
Shaanxi
People's Republic of China
;
    'Li, Jie'
;
School of Chemical Engineering
Northwest University
Xi'an 710069
Shaanxi
People's Republic of China
;
    'Ma, Hai-Xia'
;
School of Chemical Engineering
Northwest University
Xi'an 710069
Shaanxi
People's Republic of China
;
_publ_section_synopsis     .
_chemical_name_systematic
;
1-[6-(3,5-Dimethylpyrazol-1-yl)-1,2,4,5-tetrazin-3-yl]guanidin-2-ium
perchlorate methanol monosolvate
;
_chemical_name_common     ?
_chemical_formula_moiety     'C8 H12 N9 +, Cl O4 -, C H4 O'
_chemical_formula_sum     'C9 H16 Cl N9 O5'
_chemical_formula_iupac     'C8 H12 N9 +, Cl O4 -, C H4 O'
_chemical_formula_weight     365.76
_chemical_melting_point     ?
_symmetry_cell_setting     monoclinic
_symmetry_space_group_name_H-M     'P 21/c'
_symmetry_space_group_name_Hall     '-P 2ybc'
loop_
    _symmetry_equiv_pos_as_xyz
    'x, y, z'
    '-x, y+1/2, -z+1/2'
    '-x, -y, -z'
    'x, -y-1/2, z-1/2'
_cell_length_a     12.7906(15)
_cell_length_b     8.0149(10)
_cell_length_c     16.644(2)
_cell_angle_alpha     90.00
_cell_angle_beta     108.3050(10)
_cell_angle_gamma     90.00
_cell_volume     1619.9(3)
_cell_formula_units_Z     4
_cell_measurement_reflns_used     3433
_cell_measurement_theta_min     2.58
_cell_measurement_theta_max     25.82
_cell_measurement_temperature     296(2)
_exptl_crystal_description     block
_exptl_crystal_colour     yellow
_exptl_crystal_size_max     0.38
_exptl_crystal_size_mid     0.28
_exptl_crystal_size_min     0.19
_exptl_crystal_density_diffrn     1.500
_exptl_crystal_density_meas     ?
_exptl_crystal_density_method     'not measured'
_exptl_crystal_F_000     760
_exptl_absorpt_coefficient_mu     0.279
_exptl_absorpt_correction_type     multi-scan
_exptl_absorpt_process_details     '(SADABS; Sheldrick, 2000)'
_exptl_absorpt_correction_T_min     0.902
_exptl_absorpt_correction_T_max     0.948
_exptl_special_details     ?
_diffrn_ambient_temperature     296(2)
_diffrn_radiation_type     MoK\a
_diffrn_radiation_wavelength     0.71073
_diffrn_radiation_source     'fine-focus sealed tube'
_diffrn_radiation_monochromator     graphite
_diffrn_measurement_device_type     'Bruker SMART APEXII CCD area-detector'
_diffrn_measurement_method     'phi and omega scans'
_diffrn_detector_area_resol_mean     ?
_diffrn_reflns_number     7710
_diffrn_reflns_av_R_equivalents     0.0223
_diffrn_reflns_av_sigmaI/netI     0.0249
_diffrn_reflns_theta_min     2.58
_diffrn_reflns_theta_max     25.10
_diffrn_reflns_theta_full     25.10
_diffrn_measured_fraction_theta_max     0.999
_diffrn_measured_fraction_theta_full     0.999
_diffrn_reflns_limit_h_min     -14
_diffrn_reflns_limit_h_max     15
_diffrn_reflns_limit_k_min     -9
_diffrn_reflns_limit_k_max     6
_diffrn_reflns_limit_l_min     -19
_diffrn_reflns_limit_l_max     18
_diffrn_standards_number     0
_diffrn_standards_interval_count     0
_diffrn_standards_interval_time     0
_diffrn_standards_decay_%     .
_refine_special_details
;
Refinement of <i>F</i>^2^ against ALL reflections. The weighted <i>R</i>-factor
<i>wR</i> and goodness of fit <i>S</i> are based on <i>F</i>^2^, conventional
<i>R</i>-factors <i>R</i> are based on <i>F</i>, with <i>F</i> set to zero for
negative <i>F</i>^2^. The threshold expression of <i>F</i>^2^ >
\s(<i>F</i>^2^) is used only for calculating <i>R</i>-factors(gt) <i>etc</i>.
and is not relevant to the choice of reflections for refinement.
<i>R</i>-factors based on <i>F</i>^2^ are statistically about twice as large
as those based on <i>F</i>, and <i>R</i>- factors based on ALL data will be
even larger.
;
_reflns_number_total     2875
_reflns_number_gt     2426
_reflns_threshold_expression     I>2sigma(I)
_refine_ls_structure_factor_coef     Fsqd
_refine_ls_matrix_type     full
_refine_ls_R_factor_all     0.0457
_refine_ls_R_factor_gt     0.0382
_refine_ls_wR_factor_gt     0.1068
_refine_ls_wR_factor_ref     0.1125
_refine_ls_goodness_of_fit_ref     1.056
_refine_ls_restrained_S_all     1.056
_refine_ls_number_reflns     2875
_refine_ls_number_parameters     222
_refine_ls_number_restraints     0
_refine_ls_hydrogen_treatment     constr
_refine_ls_weighting_scheme     calc
_refine_ls_weighting_details
         'calc w=1/[\s^2^(Fo^2^)+(0.0557P)^2^+0.5826P] where P=(Fo^2^+2Fc^2^)/3'
_atom_sites_solution_hydrogens     geom
_atom_sites_solution_primary     direct
_atom_sites_solution_secondary     difmap
_refine_ls_shift/su_max     0.000
_refine_ls_shift/su_mean     0.000
_refine_diff_density_max     0.240
_refine_diff_density_min     -0.268
_refine_ls_extinction_method     'SHELXL97 (Sheldrick, 2008)'
_refine_ls_extinction_coef     0.0149(15)
_refine_ls_extinction_expression
                                    Fc^*^=kFc[1+0.001xFc^2^\l^3^/sin(2\q)]^-1/4^
loop_
    _atom_type_symbol
    _atom_type_description
    _atom_type_scat_dispersion_real
    _atom_type_scat_dispersion_imag
    _atom_type_scat_source
    C C 0.0033 0.0016 'International Tables Vol C Tables 4.2.6.8 and 6.1.1.4'
    H H 0.0000 0.0000 'International Tables Vol C Tables 4.2.6.8 and 6.1.1.4'
    N N 0.0061 0.0033 'International Tables Vol C Tables 4.2.6.8 and 6.1.1.4'
    O O 0.0106 0.0060 'International Tables Vol C Tables 4.2.6.8 and 6.1.1.4'
    Cl Cl 0.1484 0.1585 'International Tables Vol C Tables 4.2.6.8 and 6.1.1.4'
_computing_data_collection     'APEX2 (Bruker, 2003)'
_computing_cell_refinement     'SAINT (Bruker, 2003)'
_computing_data_reduction     'SAINT (Bruker, 2003)'
_computing_structure_solution     'SHELXS97 (Sheldrick, 2008)'
_computing_structure_refinement     'SHELXL97 (Sheldrick, 2008)'
_computing_molecular_graphics     'SHELXTL (Sheldrick, 2008)'
_computing_publication_material     'SHELXTL (Sheldrick, 2008)'
loop_
    _atom_site_type_symbol
    _atom_site_label
    _atom_site_fract_x
    _atom_site_fract_y
    _atom_site_fract_z
    _atom_site_U_iso_or_equiv
    _atom_site_adp_type
    _atom_site_calc_flag
    _atom_site_refinement_flags
    _atom_site_occupancy
    _atom_site_symmetry_multiplicity
    _atom_site_disorder_assembly
    _atom_site_disorder_group
    Cl Cl 0.71723(4) 0.14781(6) 0.07027(3) 0.0510(2) Uani d . 1 1 . .
    N N2 0.67200(16) 0.7743(2) 0.19606(13) 0.0613(5) Uani d . 1 1 . .
    H H2A 0.6775 0.8725 0.1769 0.074 Uiso calc R 1 1 . .
    H H2B 0.7265 0.7322 0.2353 0.074 Uiso calc R 1 1 . .
    N N3 0.56882(13) 0.5343(2) 0.19387(11) 0.0463(4) Uani d . 1 1 . .
    H H3 0.5025 0.4971 0.1807 0.056 Uiso calc R 1 1 . .
    N N1 0.49649(15) 0.7504(3) 0.10588(13) 0.0639(6) Uani d . 1 1 . .
    H H1A 0.5002 0.8483 0.0858 0.077 Uiso calc R 1 1 . .
    H H1B 0.4373 0.6923 0.0868 0.077 Uiso calc R 1 1 . .
    N N4 0.61470(13) 0.2743(2) 0.24859(12) 0.0503(4) Uani d . 1 1 . .
    N N5 0.68994(14) 0.1634(2) 0.28457(12) 0.0524(5) Uani d . 1 1 . .
    N N6 0.82827(13) 0.3725(2) 0.31430(11) 0.0510(4) Uani d . 1 1 . .
    N N7 0.75184(14) 0.4852(2) 0.27682(11) 0.0516(4) Uani d . 1 1 . .
    N N9 0.84660(13) -0.0495(2) 0.37776(10) 0.0468(4) Uani d . 1 1 . .
    C C5 0.93968(17) -0.1338(2) 0.40593(13) 0.0473(5) Uani d . 1 1 . .
    C C6 1.02667(17) -0.0472(3) 0.39046(14) 0.0544(5) Uani d . 1 1 . .
    H H6 1.0995 -0.0824 0.4048 0.065 Uiso calc R 1 1 . .
    C C7 0.98545(16) 0.0966(3) 0.35103(13) 0.0513(5) Uani d . 1 1 . .
    N N8 0.87506(13) 0.0947(2) 0.34434(10) 0.0445(4) Uani d . 1 1 . .
    O O1 0.69859(19) 0.3153(2) 0.08793(16) 0.0991(7) Uani d . 1 1 . .
    O O2 0.61828(13) 0.0547(2) 0.05927(12) 0.0742(5) Uani d . 1 1 . .
    O O3 0.80093(16) 0.0795(3) 0.13929(14) 0.1041(7) Uani d . 1 1 . .
    O O4 0.74576(18) 0.1425(3) -0.00434(12) 0.0920(7) Uani d . 1 1 . .
    O O5 0.36726(13) 0.4239(2) 0.10212(12) 0.0690(5) Uani d . 1 1 . .
    H H5 0.3085 0.4369 0.1114 0.103 Uiso calc R 1 1 . .
    C C1 0.58130(17) 0.6897(2) 0.16581(13) 0.0455(5) Uani d . 1 1 . .
    C C2 0.65001(15) 0.4300(2) 0.24091(12) 0.0421(4) Uani d . 1 1 . .
    C C3 0.79545(15) 0.2160(2) 0.31182(12) 0.0425(4) Uani d . 1 1 . .
    C C4 0.9443(2) -0.3002(3) 0.44739(16) 0.0669(7) Uani d . 1 1 . .
    H H4A 0.8769 -0.3192 0.4598 0.100 Uiso calc R 1 1 . .
    H H4B 1.0050 -0.3024 0.4990 0.100 Uiso calc R 1 1 . .
    H H4C 0.9540 -0.3858 0.4100 0.100 Uiso calc R 1 1 . .
    C C8 1.0389(2) 0.2301(4) 0.3155(2) 0.0821(9) Uani d . 1 1 . .
    H H8A 1.0451 0.3296 0.3488 0.123 Uiso calc R 1 1 . .
    H H8B 0.9950 0.2528 0.2582 0.123 Uiso calc R 1 1 . .
    H H8C 1.1109 0.1941 0.3166 0.123 Uiso calc R 1 1 . .
    C C9 0.3592(3) 0.2881(5) 0.0482(3) 0.1234(15) Uani d . 1 1 . .
    H H9A 0.4295 0.2681 0.0405 0.185 Uiso calc R 1 1 . .
    H H9B 0.3056 0.3116 -0.0056 0.185 Uiso calc R 1 1 . .
    H H9C 0.3371 0.1910 0.0725 0.185 Uiso calc R 1 1 . .
loop_
    _atom_site_aniso_label
    _atom_site_aniso_U_11
    _atom_site_aniso_U_22
    _atom_site_aniso_U_33
    _atom_site_aniso_U_12
    _atom_site_aniso_U_13
    _atom_site_aniso_U_23
    Cl 0.0464(3) 0.0461(3) 0.0566(3) -0.0045(2) 0.0103(2) 0.0036(2)
    N2 0.0621(12) 0.0374(10) 0.0784(13) -0.0025(9) 0.0135(10) 0.0134(9)
    N3 0.0380(8) 0.0378(9) 0.0616(10) 0.0032(7) 0.0136(8) 0.0093(8)
    N1 0.0550(11) 0.0606(12) 0.0739(13) 0.0101(9) 0.0171(9) 0.0296(10)
    N4 0.0410(9) 0.0407(9) 0.0675(11) 0.0020(7) 0.0144(8) 0.0137(8)
    N5 0.0423(9) 0.0399(9) 0.0713(12) 0.0019(7) 0.0127(8) 0.0140(8)
    N6 0.0429(9) 0.0379(9) 0.0628(11) 0.0010(7) 0.0033(8) 0.0040(8)
    N7 0.0481(10) 0.0351(9) 0.0636(11) 0.0008(7) 0.0058(8) 0.0042(8)
    N9 0.0450(9) 0.0371(9) 0.0537(10) 0.0021(7) 0.0091(7) 0.0080(7)
    C5 0.0508(11) 0.0380(11) 0.0452(11) 0.0100(9) 0.0039(9) -0.0030(8)
    C6 0.0427(11) 0.0534(13) 0.0634(13) 0.0130(10) 0.0111(10) -0.0024(10)
    C7 0.0421(11) 0.0551(13) 0.0572(12) 0.0039(10) 0.0166(9) 0.0007(10)
    N8 0.0400(9) 0.0385(9) 0.0524(10) 0.0041(7) 0.0109(7) 0.0076(7)
    O1 0.1156(17) 0.0471(10) 0.152(2) -0.0112(11) 0.0675(16) -0.0110(12)
    O2 0.0597(10) 0.0659(11) 0.0934(13) -0.0216(9) 0.0188(9) 0.0095(9)
    O3 0.0709(12) 0.1261(19) 0.0903(14) 0.0117(13) -0.0106(10) 0.0277(13)
    O4 0.0944(14) 0.1182(18) 0.0745(12) -0.0142(13) 0.0424(11) -0.0052(12)
    O5 0.0487(9) 0.0724(11) 0.0892(12) -0.0052(8) 0.0265(8) -0.0270(9)
    C1 0.0468(11) 0.0395(11) 0.0528(11) 0.0085(9) 0.0197(9) 0.0077(9)
    C2 0.0407(10) 0.0365(10) 0.0489(11) 0.0022(8) 0.0138(8) 0.0040(8)
    C3 0.0408(10) 0.0387(10) 0.0457(10) 0.0020(8) 0.0104(8) 0.0064(8)
    C4 0.0700(15) 0.0437(12) 0.0730(16) 0.0112(11) 0.0026(12) 0.0095(11)
    C8 0.0601(15) 0.0845(19) 0.113(2) 0.0046(14) 0.0429(15) 0.0253(17)
    C9 0.090(2) 0.142(3) 0.149(3) -0.019(2) 0.053(2) -0.089(3)
_geom_special_details
;
All e.s.d.'s (except the e.s.d. in the dihedral angle between two l.s. planes)
are estimated using the full covariance matrix. The cell e.s.d.'s are taken
into account individually in the estimation of e.s.d.'s in distances, angles
and torsion angles; correlations between e.s.d.'s in cell parameters are only
used when they are defined by crystal symmetry. An approximate (isotropic)
treatment of cell e.s.d.'s is used for estimating e.s.d.'s involving l.s.
planes.
;
loop_
    _geom_bond_atom_site_label_1
    _geom_bond_atom_site_label_2
    _geom_bond_site_symmetry_2
    _geom_bond_distance
    _geom_bond_publ_flag
    Cl O4 . 1.4007(19) ?
    Cl O1 . 1.410(2) ?
    Cl O3 . 1.4118(19) ?
    Cl O2 . 1.4307(16) ?
    N2 C1 . 1.301(3) ?
    N2 H2A . 0.8600 ?
    N2 H2B . 0.8600 ?
    N3 C1 . 1.357(3) ?
    N3 C2 . 1.371(2) ?
    N3 H3 . 0.8600 ?
    N1 C1 . 1.315(3) ?
    N1 H1A . 0.8600 ?
    N1 H1B . 0.8600 ?
    N4 N5 . 1.309(2) ?
    N4 C2 . 1.346(3) ?
    N5 C3 . 1.349(3) ?
    N6 C3 . 1.320(3) ?
    N6 N7 . 1.333(2) ?
    N7 C2 . 1.327(2) ?
    N9 C5 . 1.320(2) ?
    N9 N8 . 1.381(2) ?
    C5 C6 . 1.402(3) ?
    C5 C4 . 1.494(3) ?
    C6 C7 . 1.349(3) ?
    C6 H6 . 0.9300 ?
    C7 N8 . 1.381(2) ?
    C7 C8 . 1.489(3) ?
    N8 C3 . 1.388(2) ?
    O5 C9 . 1.394(3) ?
    O5 H5 . 0.8200 ?
    C4 H4A . 0.9600 ?
    C4 H4B . 0.9600 ?
    C4 H4C . 0.9600 ?
    C8 H8A . 0.9600 ?
    C8 H8B . 0.9600 ?
    C8 H8C . 0.9600 ?
    C9 H9A . 0.9600 ?
    C9 H9B . 0.9600 ?
    C9 H9C . 0.9600 ?
loop_
    _geom_angle_atom_site_label_1
    _geom_angle_atom_site_label_2
    _geom_angle_atom_site_label_3
    _geom_angle_site_symmetry_1
    _geom_angle_site_symmetry_3
    _geom_angle
    _geom_angle_publ_flag
    O4 Cl O1 . . 108.79(14) ?
    O4 Cl O3 . . 111.56(14) ?
    O1 Cl O3 . . 109.53(16) ?
    O4 Cl O2 . . 109.68(12) ?
    O1 Cl O2 . . 108.81(12) ?
    O3 Cl O2 . . 108.42(13) ?
    C1 N2 H2A . . 120.0 ?
    C1 N2 H2B . . 120.0 ?
    H2A N2 H2B . . 120.0 ?
    C1 N3 C2 . . 127.33(17) ?
    C1 N3 H3 . . 116.3 ?
    C2 N3 H3 . . 116.3 ?
    C1 N1 H1A . . 120.0 ?
    C1 N1 H1B . . 120.0 ?
    H1A N1 H1B . . 120.0 ?
    N5 N4 C2 . . 116.91(16) ?
    N4 N5 C3 . . 117.09(16) ?
    C3 N6 N7 . . 116.75(16) ?
    C2 N7 N6 . . 117.18(16) ?
    C5 N9 N8 . . 104.42(16) ?
    N9 C5 C6 . . 111.15(18) ?
    N9 C5 C4 . . 121.4(2) ?
    C6 C5 C4 . . 127.4(2) ?
    C7 C6 C5 . . 107.51(18) ?
    C7 C6 H6 . . 126.2 ?
    C5 C6 H6 . . 126.2 ?
    C6 C7 N8 . . 105.28(19) ?
    C6 C7 C8 . . 130.5(2) ?
    N8 C7 C8 . . 124.1(2) ?
    N9 N8 C7 . . 111.63(16) ?
    N9 N8 C3 . . 119.30(15) ?
    C7 N8 C3 . . 129.05(17) ?
    C9 O5 H5 . . 109.5 ?
    N2 C1 N1 . . 121.56(19) ?
    N2 C1 N3 . . 122.16(19) ?
    N1 C1 N3 . . 116.28(19) ?
    N7 C2 N4 . . 125.26(17) ?
    N7 C2 N3 . . 120.94(17) ?
    N4 C2 N3 . . 113.76(16) ?
    N6 C3 N5 . . 125.62(18) ?
    N6 C3 N8 . . 117.78(17) ?
    N5 C3 N8 . . 116.49(17) ?
    C5 C4 H4A . . 109.5 ?
    C5 C4 H4B . . 109.5 ?
    H4A C4 H4B . . 109.5 ?
    C5 C4 H4C . . 109.5 ?
    H4A C4 H4C . . 109.5 ?
    H4B C4 H4C . . 109.5 ?
    C7 C8 H8A . . 109.5 ?
    C7 C8 H8B . . 109.5 ?
    H8A C8 H8B . . 109.5 ?
    C7 C8 H8C . . 109.5 ?
    H8A C8 H8C . . 109.5 ?
    H8B C8 H8C . . 109.5 ?
    O5 C9 H9A . . 109.5 ?
    O5 C9 H9B . . 109.5 ?
    H9A C9 H9B . . 109.5 ?
    O5 C9 H9C . . 109.5 ?
    H9A C9 H9C . . 109.5 ?
    H9B C9 H9C . . 109.5 ?
loop_
    _geom_torsion_atom_site_label_1
    _geom_torsion_atom_site_label_2
    _geom_torsion_atom_site_label_3
    _geom_torsion_atom_site_label_4
    _geom_torsion_site_symmetry_1
    _geom_torsion_site_symmetry_2
    _geom_torsion_site_symmetry_3
    _geom_torsion_site_symmetry_4
    _geom_torsion
    _geom_torsion_publ_flag
    C2 N4 N5 C3 . . . . 1.1(3) ?
    C3 N6 N7 C2 . . . . 0.3(3) ?
    N8 N9 C5 C6 . . . . -0.6(2) ?
    N8 N9 C5 C4 . . . . -179.98(19) ?
    N9 C5 C6 C7 . . . . 0.0(3) ?
    C4 C5 C6 C7 . . . . 179.3(2) ?
    C5 C6 C7 N8 . . . . 0.6(2) ?
    C5 C6 C7 C8 . . . . -175.8(3) ?
    C5 N9 N8 C7 . . . . 1.0(2) ?
    C5 N9 N8 C3 . . . . -177.43(17) ?
    C6 C7 N8 N9 . . . . -1.0(2) ?
    C8 C7 N8 N9 . . . . 175.7(2) ?
    C6 C7 N8 C3 . . . . 177.2(2) ?
    C8 C7 N8 C3 . . . . -6.0(4) ?
    C2 N3 C1 N2 . . . . -15.4(3) ?
    C2 N3 C1 N1 . . . . 164.5(2) ?
    N6 N7 C2 N4 . . . . 9.1(3) ?
    N6 N7 C2 N3 . . . . -173.48(18) ?
    N5 N4 C2 N7 . . . . -9.8(3) ?
    N5 N4 C2 N3 . . . . 172.61(18) ?
    C1 N3 C2 N7 . . . . 11.8(3) ?
    C1 N3 C2 N4 . . . . -170.56(19) ?
    N7 N6 C3 N5 . . . . -9.0(3) ?
    N7 N6 C3 N8 . . . . 174.88(17) ?
    N4 N5 C3 N6 . . . . 8.3(3) ?
    N4 N5 C3 N8 . . . . -175.54(17) ?
    N9 N8 C3 N6 . . . . 151.36(18) ?
    C7 N8 C3 N6 . . . . -26.8(3) ?
    N9 N8 C3 N5 . . . . -25.1(3) ?
    C7 N8 C3 N5 . . . . 156.8(2) ?
loop_
    _geom_hbond_atom_site_label_D
    _geom_hbond_atom_site_label_H
    _geom_hbond_atom_site_label_A
    _geom_hbond_site_symmetry_A
    _geom_hbond_distance_DH
    _geom_hbond_distance_HA
    _geom_hbond_distance_DA
    _geom_hbond_angle_DHA
    N1 H1A O2 3_665 0.86 2.54 3.101(3) 124
    O5 H5 N9 2_655 0.82 2.05 2.866(2) 173
    O5 H5 N5 2_655 0.82 2.50 2.940(2) 114
    N2 H2A O3 1_565 0.86 2.50 3.251(3) 146
    N2 H2A O2 1_565 0.86 2.37 3.118(3) 146
    N1 H1A O2 1_565 0.86 2.37 3.120(3) 146
    N3 H3 O5 . 0.86 1.90 2.700(2) 153
    N2 H2B N7 . 0.86 2.09 2.713(2) 129
    N1 H1B O5 . 0.86 2.37 3.085(3) 140
_iucr_refine_instructions_details
;
TITL xb4265_0m in P2(1)/c
CELL 0.71073  12.7906   8.0149  16.6438  90.000 108.305  90.000
ZERR   4.00   0.0015   0.0010   0.0020   0.000   0.001   0.000
LATT 1
SYMM -X, 0.5+Y, 0.5-Z
SFAC C  H  N  O  Cl
UNIT 36 64 36 20 4
OMIT  -3.00  50.20
L.S. 20
EXTI  0.01488
ACTA
BOND $h
FMAP 2
PLAN 20
SIZE 0.378 0.284 0.192
CONF
EQIV $1 x, y+1, z
EQIV $2 -x+1, y+1/2, -z+1/2
EQIV $3 -x+1, -y+1, -z
HTAB N1 O5
HTAB N2 N7
HTAB N3 O5
HTAB N1 O2_$1
HTAB N2 O2_$1
HTAB N2 O3_$1
HTAB O5 N5_$2
HTAB O5 N9_$2
HTAB N1 O2_$3
WGHT  0.055700  0.582500
FVAR  0.176520
TEMP 23.000
MOLE 1
Cl     5   0.717235  0.147805  0.070273 11.000000  0.046360  0.046080 =
           0.056560  0.003590  0.010280 -0.004520
N2     3   0.671995  0.774341  0.196060 11.000000  0.062140  0.037430 =
           0.078380  0.013360  0.013530 -0.002490
AFIX 93
H2A    2   0.677486  0.872463  0.176862 11.000000 -1.200000
H2B    2   0.726457  0.732173  0.235255 11.000000 -1.200000
AFIX 0
N3     3   0.568816  0.534317  0.193874 11.000000  0.037970  0.037850 =
           0.061610  0.009280  0.013570  0.003210
AFIX 43
H3     2   0.502504  0.497097  0.180675 11.000000 -1.200000
AFIX 0
N1     3   0.496491  0.750449  0.105882 11.000000  0.055050  0.060640 =
           0.073940  0.029610  0.017090  0.010090
AFIX 93
H1A    2   0.500185  0.848318  0.085763 11.000000 -1.200000
H1B    2   0.437329  0.692316  0.086808 11.000000 -1.200000
AFIX 0
N4     3   0.614701  0.274334  0.248587 11.000000  0.040980  0.040680 =
           0.067530  0.013660  0.014380  0.002040
N5     3   0.689939  0.163359  0.284571 11.000000  0.042310  0.039950 =
           0.071310  0.013980  0.012710  0.001940
N6     3   0.828268  0.372524  0.314301 11.000000  0.042870  0.037940 =
           0.062820  0.003970  0.003310  0.000980
N7     3   0.751841  0.485184  0.276819 11.000000  0.048070  0.035110 =
           0.063550  0.004200  0.005830  0.000810
N9     3   0.846601 -0.049538  0.377756 11.000000  0.044980  0.037130 =
           0.053720  0.008040  0.009150  0.002120
C5     1   0.939677 -0.133770  0.405928 11.000000  0.050760  0.038030 =
           0.045220 -0.003010  0.003860  0.010000
C6     1   1.026667 -0.047176  0.390456 11.000000  0.042680  0.053410 =
           0.063370 -0.002440  0.011110  0.012990
AFIX 43
H6     2   1.099492 -0.082440  0.404767 11.000000 -1.200000
AFIX 0
C7     1   0.985454  0.096592  0.351032 11.000000  0.042110  0.055140 =
           0.057200  0.000650  0.016570  0.003900
N8     3   0.875056  0.094746  0.344335 11.000000  0.039990  0.038520 =
           0.052370  0.007570  0.010910  0.004110
O1     4   0.698589  0.315269  0.087934 11.000000  0.115630  0.047080 =
           0.152350 -0.010990  0.067540 -0.011230
O2     4   0.618285  0.054678  0.059270 11.000000  0.059750  0.065860 =
           0.093350  0.009540  0.018830 -0.021640
O3     4   0.800929  0.079470  0.139290 11.000000  0.070880  0.126080 =
           0.090290  0.027660 -0.010600  0.011700
O4     4   0.745756  0.142457 -0.004345 11.000000  0.094380  0.118190 =
           0.074460 -0.005240  0.042430 -0.014230
O5     4   0.367265  0.423944  0.102116 11.000000  0.048720  0.072380 =
           0.089150 -0.026980  0.026450 -0.005230
AFIX 147
H5     2   0.308495  0.436893  0.111379 11.000000 -1.500000
AFIX 0
C1     1   0.581299  0.689694  0.165807 11.000000  0.046840  0.039550 =
           0.052770  0.007680  0.019650  0.008460
C2     1   0.650008  0.429972  0.240906 11.000000  0.040740  0.036490 =
           0.048900  0.004000  0.013770  0.002220
C3     1   0.795451  0.215970  0.311818 11.000000  0.040840  0.038680 =
           0.045710  0.006360  0.010390  0.002010
C4     1   0.944302 -0.300173  0.447394 11.000000  0.069990  0.043710 =
           0.073010  0.009490  0.002580  0.011250
AFIX 137
H4A    2   0.876876 -0.319215  0.459803 11.000000 -1.500000
H4B    2   1.004996 -0.302405  0.498987 11.000000 -1.500000
H4C    2   0.954004 -0.385804  0.410033 11.000000 -1.500000
AFIX 0
C8     1   1.038861  0.230125  0.315482 11.000000  0.060080  0.084480 =
           0.112700  0.025330  0.042880  0.004650
AFIX 137
H8A    2   1.045143  0.329616  0.348786 11.000000 -1.500000
H8B    2   0.995014  0.252804  0.258164 11.000000 -1.500000
H8C    2   1.110867  0.194066  0.316572 11.000000 -1.500000
AFIX 0
C9     1   0.359228  0.288090  0.048179 11.000000  0.090050  0.142400 =
           0.148730 -0.089340  0.053200 -0.019410
AFIX 137
H9A    2   0.429466  0.268138  0.040465 11.000000 -1.500000
H9B    2   0.305556  0.311605 -0.005583 11.000000 -1.500000
H9C    2   0.337128  0.190990  0.072518 11.000000 -1.500000
AFIX 0
HKLF 4
END
;
