# Supplementary material for: 1-[6-(3,5-Di­methyl­pyrazol-1-yl)-1,2,4,5-tetra­zin-3-yl]guanidin-2-ium perchlorate methanol monosolvate
Source: Acta Crystallogr Sect E Struct Rep Online. 2013 Jul 27;69(Pt 8):o1332. doi: 10.1107/S1600536813020448 (PMC3793816; doi:10.1107/S1600536813020448)
Supplement: Supplementary file 2 [file e-69-o1332-Isup2.hkl]

# 
# h,k,l, Fc-squared, Fo-squared, sigma(Fo-squared) and status flag 
# 
data_I
_shelx_title ' xb4265_0m in P2(1)/c' 
_shelx_refln_list_code          4 
_shelx_F_calc_maximum      210.50 
_exptl_crystal_F_000       760.00 
_reflns_d_resolution_high  0.8379 
 
loop_ 
 _symmetry_equiv_pos_as_xyz 
 'x, y, z' 
 '-x, y+1/2, -z+1/2' 
 '-x, -y, -z' 
 'x, -y-1/2, z-1/2' 
 
_cell_length_a    12.7906 
_cell_length_b     8.0149 
_cell_length_c    16.6438 
_cell_angle_alpha  90.000 
_cell_angle_beta  108.305 
_cell_angle_gamma  90.000 
 
_shelx_F_squared_multiplier     1.000 
 
loop_ 
 _refln_index_h 
 _refln_index_k 
 _refln_index_l 
 _refln_F_squared_calc 
 _refln_F_squared_meas 
 _refln_F_squared_sigma 
 _refln_observed_status 
   2   0   0     6459.13     6957.07    103.44 o 
   3   0   0    15618.23    15713.35    232.50 o 
   4   0   0       51.40       34.39      1.69 o 
   5   0   0       73.76      112.31      3.41 o 
   6   0   0      560.40      550.81     10.82 o 
   7   0   0      232.91      239.64      6.36 o 
   8   0   0       46.31       48.82      2.83 o 
   9   0   0     1230.46     1169.07     21.47 o 
  10   0   0       12.99       14.35      2.15 o 
  11   0   0       10.16       11.32      2.04 o 
  12   0   0      131.64      151.18      6.22 o 
  13   0   0       90.06       90.40      4.99 o 
  14   0   0       88.43       88.14      5.21 o 
   1   1   0    12410.93    13036.33    192.66 o 
   2   1   0       63.90       74.53      1.74 o 
   3   1   0    14690.65    15505.86    145.28 o 
   4   1   0      319.14      369.78      4.39 o 
   5   1   0        0.05        2.48      0.40 o 
   6   1   0     1474.76     1453.76     17.20 o 
   7   1   0      160.77      169.34      3.61 o 
   8   1   0      446.31      423.25      6.87 o 
   9   1   0       94.14       85.92      2.84 o 
  10   1   0      293.44      310.23      6.06 o 
  11   1   0      859.99      844.90     12.44 o 
  12   1   0       48.72       59.47      3.24 o 
  13   1   0        7.07        5.52      1.47 o 
  14   1   0        8.39        5.03      1.35 o 
   0   2   0     3325.12     3120.85     66.33 o 
   1   2   0      971.76      978.62     15.53 o 
   2   2   0        0.85        5.16      0.68 o 
   3   2   0     1968.91     2019.06     31.40 o 
   4   2   0      825.06      853.91     11.74 o 
   5   2   0     2118.61     2293.33     25.62 o 
   6   2   0       86.21       87.09      1.89 o 
   7   2   0       68.69       89.28      2.90 o 
   8   2   0      476.55      505.18      7.84 o 
   9   2   0      248.52      275.72      5.46 o 
  10   2   0      458.26      414.15      7.97 o 
  11   2   0       85.77       70.40      3.38 o 
  12   2   0       19.87       22.15      2.27 o 
  13   2   0        1.80        2.18      1.27 o 
  14   2   0        0.00        1.80      1.35 o 
   1   3   0     3427.66     3503.74     53.00 o 
   2   3   0      221.71      257.40      5.57 o 
   3   3   0       79.39       59.84      1.91 o 
   4   3   0     1026.28     1260.20     16.99 o 
   5   3   0       36.71       21.51      2.57 o 
   6   3   0       11.83       13.15      1.16 o 
   7   3   0       92.68      101.69      3.76 o 
   8   3   0       77.74       71.84      2.90 o 
   9   3   0       90.74       88.69      3.51 o 
  10   3   0       96.93       93.42      3.71 o 
  11   3   0       27.25       28.80      2.45 o 
  12   3   0      115.38      105.10      4.42 o 
  13   3   0       41.94       39.78      3.74 o 
   0   4   0      166.75      159.71      6.11 o 
   1   4   0     1281.32     1478.38     25.44 o 
   2   4   0     1676.23     1505.61     24.57 o 
   3   4   0       85.69       90.13      2.65 o 
   4   4   0       30.45       17.59      2.59 o 
   5   4   0      588.03      569.75      9.22 o 
   6   4   0        0.94        3.16      0.79 o 
   7   4   0      758.87      797.88     15.70 o 
   8   4   0       68.21       66.31      3.86 o 
   9   4   0      109.44      110.29      4.07 o 
  10   4   0       36.47       35.21      2.58 o 
  11   4   0      196.59      203.98      9.69 o 
  12   4   0       30.14       22.54      3.15 o 
  13   4   0        0.03        0.96      1.93 o 
   1   5   0     1701.94     1674.82     27.51 o 
   2   5   0      149.31      134.97      5.46 o 
   3   5   0     1131.94     1117.94     18.22 o 
   4   5   0      304.86      278.48      5.75 o 
   5   5   0        1.46        1.21      0.85 o 
   6   5   0     1908.55     2059.66     27.86 o 
   7   5   0      172.82      167.23      5.76 o 
   8   5   0      473.33      510.79     12.90 o 
   9   5   0       97.48       92.16      4.77 o 
  10   5   0       36.86       49.59      3.97 o 
  11   5   0        7.59        3.78      2.01 o 
  12   5   0       14.61       11.55      3.85 o 
   0   6   0        0.96        3.85      1.60 o 
   1   6   0       22.91       20.67      1.58 o 
   2   6   0      838.92      796.68     17.27 o 
   3   6   0       99.02       88.14      3.20 o 
   4   6   0      650.47      670.91     13.65 o 
   5   6   0      614.71      606.32     10.53 o 
   6   6   0      436.69      442.20     10.56 o 
   7   6   0      413.09      453.98     13.18 o 
   8   6   0      329.70      314.98      9.18 o 
   9   6   0       43.75       46.22      5.46 o 
  10   6   0        0.90       -0.64      1.59 o 
  11   6   0        4.65        3.21      2.57 o 
   1   7   0       20.76       23.09      1.71 o 
   2   7   0      208.31      210.71      6.21 o 
   3   7   0      368.13      375.74      8.04 o 
   4   7   0      694.59      672.29     12.01 o 
   5   7   0       11.99       11.42      1.78 o 
   6   7   0        2.55        1.60      1.16 o 
   7   7   0       18.99       19.40      3.85 o 
   8   7   0        4.52        2.73      1.82 o 
   9   7   0        0.57        1.60      2.57 o 
   0   8   0        8.22        8.02      2.89 o 
   1   8   0       20.51       20.77      2.16 o 
   2   8   0       13.77       15.19      2.17 o 
   3   8   0       57.88       49.21      3.02 o 
   4   8   0      169.00      169.54      6.88 o 
   5   8   0       40.41       45.06      4.34 o 
   6   8   0        7.74        7.01      2.15 o 
   7   8   0        0.64       -1.11      1.46 o 
   1   9   0       40.92       47.04      4.09 o 
   2   9   0       16.34       19.01      3.06 o 
   3   9   0       74.23       72.26      4.88 o 
   4   9   0        5.98       11.34      2.60 o 
 -14   1   1        0.04       -0.12      1.23 o 
 -13   1   1       53.03       45.92      2.78 o 
 -12   1   1       11.09       13.60      1.63 o 
 -11   1   1       88.00       86.72      5.28 o 
 -10   1   1      300.59      288.12      5.70 o 
  -9   1   1      258.80      242.11      5.06 o 
  -8   1   1        3.60        5.93      1.11 o 
  -7   1   1       34.17       61.63      1.51 o 
  -6   1   1      513.07      524.03      6.29 o 
  -5   1   1     1104.76     1192.67     23.98 o 
  -4   1   1      287.16      275.38      3.45 o 
  -3   1   1        0.71        8.27      1.11 o 
  -2   1   1    11404.00    11038.40    700.19 o 
  -1   1   1     3036.90     3039.03     37.03 o 
   0   1   1       93.38       96.54      2.05 o 
   1   1   1       54.22       44.03      1.44 o 
   2   1   1     1971.52     2047.72     31.14 o 
   3   1   1      184.39      194.79      2.91 o 
   4   1   1     2973.41     2958.16     28.66 o 
   5   1   1     1519.43     1595.76     16.53 o 
   6   1   1      797.77      752.16      8.49 o 
   7   1   1        0.78        0.70      0.66 o 
   8   1   1        4.07        4.61      0.91 o 
   9   1   1      364.96      358.29      7.48 o 
  10   1   1       12.74       14.23      1.59 o 
  11   1   1      700.00      694.71     10.90 o 
  12   1   1       93.52       87.61      3.61 o 
  13   1   1       77.32       89.30      4.03 o 
  14   1   1        0.66        0.60      1.53 o 
 -14   2   1        9.83        9.75      1.91 o 
 -13   2   1      201.57      209.34      6.29 o 
 -12   2   1       14.27        8.95      1.52 o 
 -11   2   1       46.95       43.25      2.40 o 
 -10   2   1       70.77       77.50      2.93 o 
  -9   2   1       77.22       88.12      2.85 o 
  -8   2   1      214.22      199.27      4.13 o 
  -7   2   1      132.52      174.09      2.98 o 
  -6   2   1      449.63      395.93      5.73 o 
  -5   2   1       12.73       10.12      0.85 o 
  -4   2   1      447.57      393.46      7.86 o 
  -3   2   1     1352.77     1238.73     16.23 o 
  -2   2   1     1621.62     1608.13     20.42 o 
  -1   2   1     9714.12     9956.90    119.73 o 
   0   2   1      513.34      499.58     11.64 o 
   1   2   1     7135.77     7410.75    109.66 o 
   2   2   1     1439.72     1516.59     33.95 o 
   3   2   1      685.90      579.84     10.28 o 
   4   2   1     1471.47     1616.35     18.19 o 
   5   2   1      307.70      286.30      3.92 o 
   6   2   1      498.76      626.20      8.27 o 
   7   2   1     1955.57     2067.38     21.32 o 
   8   2   1      720.68      719.73     10.27 o 
   9   2   1      131.84      128.92      3.60 o 
  10   2   1     2058.60     2033.37     24.98 o 
  11   2   1       10.61        8.51      1.46 o 
  12   2   1      191.70      183.09      5.05 o 
  13   2   1       24.59       21.96      2.20 o 
 -13   3   1        1.05        2.63      1.69 o 
 -12   3   1       55.90       47.88      3.74 o 
 -11   3   1       45.09       46.25      2.95 o 
 -10   3   1       85.33       78.65      3.46 o 
  -9   3   1      226.23      230.99      7.88 o 
  -8   3   1       53.18       61.72      3.12 o 
  -7   3   1      441.42      468.32      6.86 o 
  -6   3   1      116.02      110.95     10.56 o 
  -5   3   1     2160.29     2200.58     28.51 o 
  -4   3   1       17.11       10.79      1.47 o 
  -3   3   1      753.87      702.11     10.19 o 
  -2   3   1       25.49       10.97      2.06 o 
  -1   3   1      256.06      212.08      4.09 o 
   0   3   1     1081.08     1013.19     13.60 o 
   1   3   1     2496.07     2576.12     39.38 o 
   2   3   1     1809.88     1700.96     26.86 o 
   3   3   1     1075.50     1201.61     19.90 o 
   4   3   1     3567.72     3629.84     55.65 o 
   5   3   1       66.71       76.72      4.85 o 
   6   3   1      456.66      439.76      6.30 o 
   7   3   1      745.87      775.51     10.48 o 
   8   3   1       19.18        9.36      1.39 o 
   9   3   1      366.43      342.64      9.32 o 
  10   3   1       27.06       21.73      2.97 o 
  11   3   1      104.39       98.68      5.73 o 
  12   3   1        0.21        0.59      1.39 o 
  13   3   1       57.38       65.67      4.88 o 
 -13   4   1        1.09        2.41      1.82 o 
 -12   4   1       64.71       67.33      4.42 o 
 -11   4   1       16.01       15.00      2.02 o 
 -10   4   1        1.24        2.21      1.23 o 
  -9   4   1       12.22        7.59      1.54 o 
  -8   4   1       48.13       49.29      5.19 o 
  -7   4   1       21.04       26.86      2.38 o 
  -6   4   1      164.57      154.64      3.92 o 
  -5   4   1      280.61      269.66      5.38 o 
  -4   4   1      374.89      409.66      7.05 o 
  -3   4   1       10.49        6.17      1.34 o 
  -2   4   1        6.48        7.29      0.85 o 
  -1   4   1      220.03      256.18      4.82 o 
   0   4   1      353.90      368.89      6.24 o 
   1   4   1      607.02      730.80     12.99 o 
   2   4   1      580.29      601.20     11.14 o 
   3   4   1      627.98      607.55     11.49 o 
   4   4   1       26.03       15.08      3.37 o 
   5   4   1      574.31      620.59      9.83 o 
   6   4   1      477.89      456.81      8.15 o 
   7   4   1       11.19       17.45      2.07 o 
   8   4   1      171.21      170.39      4.93 o 
   9   4   1       35.21       36.10      2.53 o 
  10   4   1       68.45       63.77      5.78 o 
  11   4   1       13.35        7.82      2.24 o 
  12   4   1       61.61       62.67     11.40 o 
 -12   5   1        2.29       -1.93      2.57 o 
 -11   5   1        2.63        1.93      2.57 o 
 -10   5   1        1.00       -0.13      1.11 o 
  -9   5   1       79.77       84.87      4.04 o 
  -8   5   1      451.74      435.94     10.79 o 
  -7   5   1      529.34      549.80     12.28 o 
  -6   5   1       16.38       14.90      1.63 o 
  -5   5   1      250.82      264.62      5.69 o 
  -4   5   1       51.99       42.52      2.04 o 
  -3   5   1      653.30      737.03     11.41 o 
  -2   5   1      250.83      262.53      5.38 o 
  -1   5   1     1154.92     1174.43     19.38 o 
   0   5   1       14.72       13.48      1.23 o 
   1   5   1       18.58       25.25      1.51 o 
   2   5   1      400.41      441.40      7.71 o 
   3   5   1      103.31      124.83      3.44 o 
   4   5   1       11.51       12.62      1.14 o 
   5   5   1      492.72      487.09      7.50 o 
   6   5   1        0.23        1.49      0.81 o 
   7   5   1      102.88       92.81      4.30 o 
   8   5   1       28.19       35.98      2.92 o 
   9   5   1       32.18       30.52      3.18 o 
  10   5   1       66.67       48.63      3.97 o 
  11   5   1        5.45        9.15      2.54 o 
  12   5   1        5.15        6.33      2.47 o 
 -11   6   1       18.13       10.59      3.85 o 
 -10   6   1       52.61       47.19      5.78 o 
  -9   6   1       19.58       26.00      4.49 o 
  -8   6   1      501.20      518.74     18.01 o 
  -7   6   1      154.25      142.91      5.66 o 
  -6   6   1       13.64       13.12      2.26 o 
  -5   6   1       15.38       11.91      1.48 o 
  -4   6   1      436.11      460.62     11.16 o 
  -3   6   1        5.97        5.98      1.33 o 
  -2   6   1       58.51       58.56      2.58 o 
  -1   6   1      127.78      132.26      4.10 o 
   0   6   1       72.61       66.20      2.63 o 
   1   6   1      244.81      252.11      7.84 o 
   2   6   1      386.29      368.27      7.15 o 
   3   6   1     1281.00     1275.97     16.09 o 
   4   6   1      399.26      418.34      8.29 o 
   5   6   1     1153.28     1185.97     17.94 o 
   6   6   1      161.15      166.66      6.13 o 
   7   6   1       16.06       10.16      2.41 o 
   8   6   1       65.23       59.94      3.93 o 
   9   6   1       11.00        5.78      2.89 o 
  10   6   1       21.31       27.74      3.51 o 
  11   6   1        1.47       -1.02      1.77 o 
 -10   7   1       37.67       36.91      5.46 o 
  -9   7   1        6.55        6.59      2.15 o 
  -8   7   1        1.22        2.89      1.92 o 
  -7   7   1      271.78      291.41     12.85 o 
  -6   7   1       13.39       12.71      2.09 o 
  -5   7   1      165.85      176.48      6.26 o 
  -4   7   1       60.56       64.16      2.97 o 
  -3   7   1        4.00        3.33      1.23 o 
  -2   7   1       29.64       34.16      2.30 o 
  -1   7   1        0.83        2.02      0.98 o 
   0   7   1      406.04      427.72      8.34 o 
   1   7   1       38.84       33.04      2.50 o 
   2   7   1     1099.22     1123.76     17.56 o 
   3   7   1       79.39       79.65      5.00 o 
   4   7   1      613.03      622.02     11.46 o 
   5   7   1        0.03       -1.04      1.04 o 
   6   7   1        1.69        1.01      1.54 o 
   7   7   1      146.43      148.94      6.35 o 
   8   7   1      138.73      162.25      6.67 o 
   9   7   1       47.38       47.19      5.78 o 
  -8   8   1        1.52        0.64      1.82 o 
  -7   8   1        4.73        5.51      2.15 o 
  -6   8   1       77.63       72.67      7.09 o 
  -5   8   1        3.10        0.28      1.27 o 
  -4   8   1        0.04        0.10      1.16 o 
  -3   8   1       78.07       70.06      3.45 o 
  -2   8   1       13.06       10.89      2.37 o 
  -1   8   1       18.89       13.39      1.91 o 
   0   8   1       16.11       13.89      1.97 o 
   1   8   1     1214.13     1236.78     19.54 o 
   2   8   1       25.61       20.80      2.22 o 
   3   8   1      314.40      300.78      7.47 o 
   4   8   1      110.34      120.91      5.66 o 
   5   8   1      120.43      132.74      4.93 o 
   6   8   1       72.18       64.89      5.62 o 
   7   8   1        9.42       15.54      2.83 o 
  -5   9   1        1.26       -0.90      1.60 o 
  -4   9   1        5.26        5.57      2.08 o 
  -3   9   1       19.95       11.52      2.54 o 
  -2   9   1        2.05        3.74      1.93 o 
  -1   9   1       17.35       19.22      6.10 o 
   0   9   1        0.23        1.75      1.69 o 
   1   9   1        5.15        5.35      2.41 o 
   2   9   1        2.54        0.64      1.30 o 
   3   9   1        2.13        4.15      1.65 o 
   4   9   1        2.59        2.12      1.46 o 
 -14   0   2      135.35      158.31     10.28 o 
 -13   0   2        7.27        3.21      2.25 o 
 -12   0   2      583.24      610.81     13.96 o 
 -11   0   2        2.50        0.64      1.36 o 
 -10   0   2       10.53        4.38      3.37 o 
  -9   0   2        3.18        7.54      1.46 o 
  -8   0   2       30.83       37.77      2.50 o 
  -7   0   2        0.64        4.22      1.98 o 
  -6   0   2        3.15        9.59      0.85 o 
  -5   0   2    11378.82    11826.45    306.55 o 
  -4   0   2      101.19      107.50      3.05 o 
  -3   0   2     6131.75     6172.60     91.96 o 
  -2   0   2    10098.57     9944.86    146.72 o 
  -1   0   2       93.87      117.82      2.38 o 
   0   0   2     1694.80     1421.99     84.52 o 
   1   0   2      703.64      627.59     42.87 o 
   2   0   2     8960.10     9127.30    110.55 o 
   3   0   2      320.67      307.39      4.64 o 
   4   0   2     2594.35     2423.75     49.84 o 
   5   0   2       84.90       90.50      3.29 o 
   6   0   2     1657.01     1551.10     26.16 o 
   7   0   2       14.47       14.99      2.41 o 
   8   0   2     1095.61     1005.03     18.95 o 
   9   0   2     2664.10     2699.70     44.60 o 
  10   0   2        9.33       10.88      2.08 o 
  11   0   2      456.72      467.32     11.82 o 
  12   0   2        3.74       -0.05      1.40 o 
  13   0   2        5.71        5.00      2.57 o 
 -14   1   2        6.24        7.06      3.37 o 
 -13   1   2       26.90       26.33      3.18 o 
 -12   1   2       53.73       62.71      3.23 o 
 -11   1   2      231.61      251.02      5.39 o 
 -10   1   2        7.93        8.16      1.14 o 
  -9   1   2      586.66      628.47      9.20 o 
  -8   1   2      255.47      280.38      4.97 o 
  -7   1   2        1.05        3.24      0.59 o 
  -6   1   2     4828.84     4930.18     47.22 o 
  -5   1   2      891.60      988.88     11.59 o 
  -4   1   2      207.30      195.66      5.17 o 
  -3   1   2      243.16      220.84      3.21 o 
  -2   1   2     7496.00     7359.88     76.87 o 
  -1   1   2       86.05       62.53      1.56 o 
   0   1   2       41.32       71.87      1.48 o 
   1   1   2      199.25      211.64      3.96 o 
   2   1   2     1595.64     1586.38     20.13 o 
   3   1   2    10513.74    10620.90     99.50 o 
   4   1   2      804.08      793.75      9.69 o 
   5   1   2     2462.97     2323.80     23.09 o 
   6   1   2      296.24      288.89      4.15 o 
   7   1   2      112.01      104.81      3.21 o 
   8   1   2      333.44      335.15      6.02 o 
   9   1   2      374.39      368.74      6.70 o 
  10   1   2       44.37       44.98      2.65 o 
  11   1   2      248.57      240.22      5.62 o 
  12   1   2      312.60      328.01      6.98 o 
  13   1   2       11.08        9.42      1.68 o 
 -14   2   2       39.01       40.94      4.49 o 
 -13   2   2       57.06       52.85      4.09 o 
 -12   2   2      112.54      101.97      5.22 o 
 -11   2   2      100.62       97.95      3.24 o 
 -10   2   2      188.78      205.86      4.69 o 
  -9   2   2        5.45        8.99      1.35 o 
  -8   2   2      222.16      222.38      5.19 o 
  -7   2   2      205.78      237.02      4.05 o 
  -6   2   2      258.24      238.79      3.98 o 
  -5   2   2      118.20      127.16      5.78 o 
  -4   2   2       42.30       48.63      1.60 o 
  -3   2   2       30.54       32.65      3.61 o 
  -2   2   2       28.30       41.76      1.35 o 
  -1   2   2      721.89      671.32      9.10 o 
   0   2   2       77.06       66.11      1.55 o 
   1   2   2      726.38      799.20     10.63 o 
   2   2   2      136.33      120.74      2.50 o 
   3   2   2     1054.52      985.38     13.47 o 
   4   2   2     3754.59     3856.34     45.97 o 
   5   2   2     1705.14     1831.27     18.67 o 
   6   2   2     1665.93     1819.45     18.83 o 
   7   2   2       20.75       18.91      1.40 o 
   8   2   2      249.40      254.68      5.13 o 
   9   2   2      103.46       99.69      3.24 o 
  10   2   2      160.53      155.68      4.28 o 
  11   2   2        0.85        1.03      0.99 o 
  12   2   2       13.81       11.59      1.76 o 
  13   2   2       21.62       21.16      2.22 o 
 -14   3   2       31.68       19.63      3.06 o 
 -13   3   2       50.82       49.79      6.90 o 
 -12   3   2       46.19       44.10      3.74 o 
 -11   3   2       69.27       68.91      4.57 o 
 -10   3   2       48.39       36.59      3.79 o 
  -9   3   2      657.15      654.60     14.26 o 
  -8   3   2      118.08      114.84      5.33 o 
  -7   3   2     2416.68     2456.73     27.81 o 
  -6   3   2      400.38      448.63     38.45 o 
  -5   3   2      899.22     1005.38     14.28 o 
  -4   3   2      235.83      292.13      5.25 o 
  -3   3   2      172.33      149.09      3.21 o 
  -2   3   2      787.90      797.12     11.26 o 
  -1   3   2      536.28      533.74      7.88 o 
   0   3   2     5675.23     5899.59     85.02 o 
   1   3   2      537.22      554.55      8.16 o 
   2   3   2      151.98      157.80      3.17 o 
   3   3   2        0.60        1.24      0.47 o 
   4   3   2      444.70      522.20     10.34 o 
   5   3   2       52.57       69.25      2.33 o 
   6   3   2       22.87       25.72      1.39 o 
   7   3   2        9.52       15.56      1.09 o 
   8   3   2      105.59       99.58      3.10 o 
   9   3   2      106.22      102.97      3.31 o 
  10   3   2      117.23      119.40      3.92 o 
  11   3   2       78.51       69.06      3.63 o 
  12   3   2        3.94        3.80      1.69 o 
  13   3   2        4.80        3.73      2.37 o 
 -13   4   2        4.79        3.93      1.92 o 
 -12   4   2       24.30       27.80      7.38 o 
 -11   4   2        9.35        6.58      2.04 o 
 -10   4   2      129.80      126.77      5.33 o 
  -9   4   2        1.42        0.24      1.01 o 
  -8   4   2        3.80        1.12      1.13 o 
  -7   4   2      353.30      359.95      6.94 o 
  -6   4   2      169.36      177.62      4.32 o 
  -5   4   2      130.57      123.29      3.39 o 
  -4   4   2      885.52      914.07     13.29 o 
  -3   4   2     4108.82     4237.78     52.89 o 
  -2   4   2      216.15      196.62      4.13 o 
  -1   4   2      394.97      356.90      6.12 o 
   0   4   2     1953.90     1881.96     24.55 o 
   1   4   2       71.83      126.85      3.06 o 
   2   4   2     1295.60     1330.98     18.11 o 
   3   4   2      453.09      477.22     10.81 o 
   4   4   2      364.13      351.21      8.18 o 
   5   4   2       17.10       22.33      2.23 o 
   6   4   2     1723.06     1710.93     23.42 o 
   7   4   2        7.66        4.55      0.92 o 
   8   4   2       42.45       58.23      3.97 o 
   9   4   2      119.04      116.91      5.45 o 
  10   4   2      125.52      109.89      6.90 o 
  11   4   2       38.51       39.00      3.74 o 
  12   4   2        0.42        1.39      2.41 o 
 -12   5   2        7.11        9.09      2.37 o 
 -11   5   2       16.24       17.25      2.72 o 
 -10   5   2        8.11        6.99      2.25 o 
  -9   5   2        2.08        2.11      1.77 o 
  -8   5   2       18.25       17.97      4.33 o 
  -7   5   2       89.58       84.42      3.16 o 
  -6   5   2      378.60      380.03     10.45 o 
  -5   5   2      716.99      697.16     11.22 o 
  -4   5   2     1516.85     1516.19     21.05 o 
  -3   5   2      217.62      208.96      4.69 o 
  -2   5   2      178.17      161.84      4.00 o 
  -1   5   2       66.40       63.72      2.40 o 
   0   5   2      107.08       82.41      2.69 o 
   1   5   2      733.00      745.35     11.44 o 
   2   5   2       10.42       15.05      1.32 o 
   3   5   2     1026.91     1012.31     14.94 o 
   4   5   2      496.68      483.74      8.49 o 
   5   5   2     1375.81     1395.68     19.95 o 
   6   5   2       83.17       77.69      5.14 o 
   7   5   2      395.34      405.71     10.07 o 
   8   5   2      105.32       96.65      7.06 o 
   9   5   2      142.14      141.02     10.60 o 
  10   5   2      200.73      216.19      8.18 o 
  11   5   2       14.81       11.61      2.83 o 
 -11   6   2        0.46        3.53      2.57 o 
 -10   6   2        4.84        3.85      2.57 o 
  -9   6   2       43.36       36.06      3.29 o 
  -8   6   2       90.62       93.14      9.47 o 
  -7   6   2       18.06       17.49      1.83 o 
  -6   6   2      351.03      343.10      7.30 o 
  -5   6   2       29.84       35.96      2.16 o 
  -4   6   2       35.60       37.82      2.28 o 
  -3   6   2      176.78      163.04      5.45 o 
  -2   6   2        0.01        0.83      0.88 o 
  -1   6   2      134.97      140.11      3.89 o 
   0   6   2      239.93      253.58      5.54 o 
   1   6   2      374.95      366.81      7.13 o 
   2   6   2      180.41      191.37      9.48 o 
   3   6   2      119.28      125.75      5.00 o 
   4   6   2        0.08       -0.47      0.98 o 
   5   6   2       49.14       45.30      3.11 o 
   6   6   2      103.95      112.26      4.98 o 
   7   6   2        3.98        1.60      1.59 o 
   8   6   2       86.58       80.26      6.74 o 
   9   6   2        1.02       -0.68      1.69 o 
  10   6   2        1.50        2.25      2.04 o 
 -10   7   2        0.82        2.57      2.89 o 
  -9   7   2       39.29       38.52      5.14 o 
  -8   7   2      147.06      125.88      8.35 o 
  -7   7   2        0.49        0.00      1.93 o 
  -6   7   2      237.39      250.29     11.35 o 
  -5   7   2       98.66       95.10      3.71 o 
  -4   7   2       45.41       54.75      2.84 o 
  -3   7   2      106.44      116.53      4.88 o 
  -2   7   2       39.61       37.81      3.62 o 
  -1   7   2      235.96      229.37      7.15 o 
   0   7   2      383.54      368.64      9.54 o 
   1   7   2       70.21       74.90      4.82 o 
   2   7   2        5.86        7.46      1.92 o 
   3   7   2       78.07       96.29      3.88 o 
   4   7   2      110.70      114.84      4.18 o 
   5   7   2       44.70       46.83      2.82 o 
   6   7   2      201.05      181.86      7.03 o 
   7   7   2       12.56        9.80      2.27 o 
   8   7   2        0.17       -0.02      2.73 o 
   9   7   2        5.20        7.70      3.53 o 
  -8   8   2        0.53        4.81      2.89 o 
  -7   8   2        5.64        7.70      3.21 o 
  -6   8   2       10.95       13.20      2.37 o 
  -5   8   2        0.18        0.38      1.23 o 
  -4   8   2        2.87        2.89      2.25 o 
  -3   8   2       38.77       45.05      3.40 o 
  -2   8   2        1.05        1.42      1.54 o 
  -1   8   2        8.25       11.98      2.27 o 
   0   8   2        4.71        3.21      1.82 o 
   1   8   2       21.62       16.22      2.14 o 
   2   8   2        0.88        0.54      1.23 o 
   3   8   2        8.22       13.57      2.10 o 
   4   8   2       22.16       25.25      2.44 o 
   5   8   2       54.13       52.57      3.25 o 
   6   8   2       19.68       19.15      2.89 o 
   7   8   2        0.79        1.59      1.92 o 
  -5   9   2        0.94        0.83      1.69 o 
  -4   9   2       33.33       23.21      3.15 o 
  -3   9   2        9.79        8.90      2.31 o 
  -2   9   2       24.85       29.84      3.40 o 
  -1   9   2       91.45       89.58      5.22 o 
   0   9   2       17.18       25.88      2.53 o 
   1   9   2        1.28        0.04      1.27 o 
   2   9   2        1.06       -0.28      1.35 o 
   3   9   2        8.51        7.98      2.02 o 
   4   9   2       12.74       10.42      2.06 o 
 -14   1   3       47.58       51.53      4.31 o 
 -13   1   3       74.86       71.34      8.19 o 
 -12   1   3      152.41      158.41      5.06 o 
 -11   1   3        1.12        2.00      0.90 o 
 -10   1   3      444.78      437.58      7.25 o 
  -9   1   3      175.78      167.98      3.75 o 
  -8   1   3       32.78       36.64      1.67 o 
  -7   1   3     3280.14     3293.83     36.12 o 
  -6   1   3      722.32      818.60      9.02 o 
  -5   1   3      166.26      176.22      2.99 o 
  -4   1   3       32.67       46.44      1.14 o 
  -3   1   3      453.33      416.98      5.36 o 
  -2   1   3     7893.30     7639.65     79.90 o 
  -1   1   3    13321.67    13231.54    138.05 o 
   0   1   3     9476.05     9703.38    101.46 o 
   1   1   3    11403.33    12078.93    138.94 o 
   2   1   3        0.07        1.14      0.43 o 
   3   1   3     1217.82     1360.10     13.75 o 
   4   1   3      678.13      769.15      8.52 o 
   5   1   3      278.41      239.91      3.57 o 
   6   1   3        0.13        6.13      0.66 o 
   7   1   3       63.65       75.58      2.69 o 
   8   1   3      388.49      373.31      6.58 o 
   9   1   3      171.36      169.98      6.26 o 
  10   1   3      395.84      394.59      7.43 o 
  11   1   3       53.20       51.92      3.35 o 
  12   1   3        1.50        0.70      1.11 o 
  13   1   3       87.36       86.86      3.68 o 
 -14   2   3       15.61       12.09      2.50 o 
 -13   2   3       64.74       61.11      5.94 o 
 -12   2   3       16.14       21.55      2.72 o 
 -11   2   3      870.37      829.45     17.65 o 
 -10   2   3      286.31      255.41      6.11 o 
  -9   2   3        3.51        1.70      0.93 o 
  -8   2   3       79.19       89.24      6.42 o 
  -7   2   3        4.12        6.17      0.78 o 
  -6   2   3     1323.61     1223.23     17.01 o 
  -5   2   3       92.46      109.06      2.69 o 
  -4   2   3     5235.23     5176.85     63.47 o 
  -3   2   3      945.65     1039.40     13.97 o 
  -2   2   3     3688.39     3588.82     44.15 o 
  -1   2   3      119.18      112.33      2.22 o 
   0   2   3      526.83      483.01      6.78 o 
   1   2   3     1009.10      972.84     12.84 o 
   2   2   3      173.59      146.29      8.03 o 
   3   2   3      704.98      664.44      8.91 o 
   4   2   3     1243.51     1404.74     18.87 o 
   5   2   3      103.95       69.00      2.25 o 
   6   2   3       62.79       77.38      2.09 o 
   7   2   3      738.04      727.68     10.30 o 
   8   2   3       77.07       83.42      2.90 o 
   9   2   3      568.07      559.28     13.61 o 
  10   2   3        0.09        1.10      1.02 o 
  11   2   3        0.18        0.51      1.44 o 
  12   2   3       38.38       42.96      3.19 o 
  13   2   3       20.49       22.45      4.91 o 
 -14   3   3       23.04       29.12      3.63 o 
 -13   3   3       23.21       20.44      2.95 o 
 -12   3   3      159.42      172.90     11.72 o 
 -11   3   3      252.24      234.69      7.95 o 
 -10   3   3      580.35      588.04     13.54 o 
  -9   3   3        0.01        1.72      0.98 o 
  -8   3   3      320.34      323.30      8.38 o 
  -7   3   3      120.18      118.78      4.42 o 
  -6   3   3      490.84      585.57     12.73 o 
  -5   3   3     1037.62     1064.77     15.04 o 
  -4   3   3      708.70      703.36     10.49 o 
  -3   3   3      289.70      244.74      4.98 o 
  -2   3   3     1460.60     1540.21     20.14 o 
  -1   3   3      976.74     1165.07     15.56 o 
   0   3   3      626.18      596.22      8.65 o 
   1   3   3       13.53       24.86      4.12 o 
   2   3   3      136.96       96.01      2.41 o 
   3   3   3      212.27      301.39      6.24 o 
   4   3   3     1473.70     1514.63     20.19 o 
   5   3   3       34.18       28.28      2.25 o 
   6   3   3      902.59      852.76     10.12 o 
   7   3   3        1.94        1.12      0.70 o 
   8   3   3      449.32      446.06      7.61 o 
   9   3   3        2.39        1.48      1.30 o 
  10   3   3       70.21       81.96      3.88 o 
  11   3   3       54.28       54.06      3.42 o 
  12   3   3        9.47       14.98      2.33 o 
 -13   4   3       21.80       18.54      2.92 o 
 -12   4   3       21.12       18.70      7.06 o 
 -11   4   3        0.22        0.99      1.46 o 
 -10   4   3       83.26       87.37      4.54 o 
  -9   4   3      426.53      399.17      8.21 o 
  -8   4   3       42.55       39.94      4.49 o 
  -7   4   3      582.75      623.59     10.44 o 
  -6   4   3      167.09      182.50      5.38 o 
  -5   4   3       31.22       26.53      1.60 o 
  -4   4   3       48.51       67.98      2.41 o 
  -3   4   3     1485.38     1589.76     21.33 o 
  -2   4   3       26.51       40.06      2.06 o 
  -1   4   3     1521.11     1506.74     20.09 o 
   0   4   3       39.82       46.97      2.37 o 
   1   4   3      391.17      385.74      6.43 o 
   2   4   3      611.95      681.39     10.24 o 
   3   4   3      790.04      760.39     11.32 o 
   4   4   3       45.58       50.33      1.93 o 
   5   4   3       22.05       25.75      1.55 o 
   6   4   3        0.78        2.25      1.13 o 
   7   4   3       46.01       53.79      3.06 o 
   8   4   3       49.90       49.46      3.61 o 
   9   4   3       18.44       16.57      2.54 o 
  10   4   3        3.39        2.39      1.77 o 
  11   4   3       26.03       32.97      3.61 o 
  12   4   3        7.21        8.36      2.70 o 
 -12   5   3        1.14        2.57      1.59 o 
 -11   5   3        0.04        0.57      1.46 o 
 -10   5   3       11.95        9.92      2.15 o 
  -9   5   3      116.41      122.32      5.33 o 
  -8   5   3      456.60      461.48     11.37 o 
  -7   5   3      175.57      179.84      4.80 o 
  -6   5   3        9.21       11.53      1.27 o 
  -5   5   3       47.07       51.64      2.34 o 
  -4   5   3      493.23      503.61      9.34 o 
  -3   5   3      156.65      169.69      4.18 o 
  -2   5   3        0.07        0.44      0.60 o 
  -1   5   3      223.26      234.93      4.96 o 
   0   5   3       10.82       16.21      2.68 o 
   1   5   3      451.32      471.85      8.04 o 
   2   5   3        0.00        2.58      1.97 o 
   3   5   3      253.61      246.26      9.96 o 
   4   5   3      147.17      138.37      5.11 o 
   5   5   3      305.31      321.00      8.40 o 
   6   5   3       51.78       47.00      4.82 o 
   7   5   3      157.46      144.56      5.53 o 
   8   5   3      386.78      345.22     10.11 o 
   9   5   3        2.49        1.54      1.77 o 
  10   5   3       10.36        4.89      2.01 o 
  11   5   3        1.73        1.76      2.57 o 
 -11   6   3        2.11        5.46      2.89 o 
 -10   6   3       88.24       75.06      4.65 o 
  -9   6   3        0.43        0.45      1.31 o 
  -8   6   3       39.35       39.12      3.29 o 
  -7   6   3      218.32      239.38      5.99 o 
  -6   6   3       45.13       42.07      5.38 o 
  -5   6   3       57.05       49.81      2.53 o 
  -4   6   3      150.78      167.36      7.72 o 
  -3   6   3        2.40        2.14      0.93 o 
  -2   6   3      210.01      209.30      7.99 o 
  -1   6   3       36.22       49.97      2.31 o 
   0   6   3       88.40       92.80      5.14 o 
   1   6   3        7.47        4.79      1.46 o 
   2   6   3      142.31      137.90      5.33 o 
   3   6   3      184.54      178.56      6.24 o 
   4   6   3      144.86      143.68      5.56 o 
   5   6   3      335.76      340.15      8.24 o 
   6   6   3      223.06      212.28      8.67 o 
   7   6   3      803.40      739.33     18.51 o 
   8   6   3       87.55       85.08      7.06 o 
   9   6   3       11.55       14.76      2.83 o 
  10   6   3        0.95       -1.41      1.60 o 
 -10   7   3       19.79       25.04      4.49 o 
  -9   7   3       48.91       36.92      5.14 o 
  -8   7   3      145.25      153.62      6.58 o 
  -7   7   3        9.12        7.92      1.60 o 
  -6   7   3      154.20      159.25      4.88 o 
  -5   7   3     1287.25     1301.76     19.74 o 
  -4   7   3       66.59       66.74      3.01 o 
  -3   7   3      811.02      775.75     16.28 o 
  -2   7   3      255.78      247.36      7.61 o 
  -1   7   3      396.41      420.19     10.68 o 
   0   7   3       95.22       95.67      5.46 o 
   1   7   3        0.26        0.00      1.36 o 
   2   7   3       46.39       32.93      3.06 o 
   3   7   3      101.19      109.28      5.10 o 
   4   7   3      296.04      306.38      9.20 o 
   5   7   3       66.04       82.40      3.68 o 
   6   7   3      162.45      145.84      6.22 o 
   7   7   3        5.61        3.01      1.77 o 
   8   7   3       40.42       33.06      5.14 o 
  -8   8   3       51.76       84.75      7.06 o 
  -7   8   3       16.73       16.05      3.53 o 
  -6   8   3       13.62       10.27      2.89 o 
  -5   8   3        6.59        3.70      1.69 o 
  -4   8   3      370.08      223.06     10.93 o 
  -3   8   3       16.50       16.99      2.50 o 
  -2   8   3      318.11      312.75      9.31 o 
  -1   8   3       48.36       51.64      3.74 o 
   0   8   3        2.18        0.44      1.46 o 
   1   8   3        9.12        6.90      2.04 o 
   2   8   3       84.09       89.77      4.88 o 
   3   8   3       11.76        9.99      1.89 o 
   4   8   3        9.08        9.96      1.93 o 
   5   8   3       59.93       39.79      3.74 o 
   6   8   3       50.51       44.42      3.97 o 
  -5   9   3        1.18        0.96      2.25 o 
  -4   9   3        4.13        0.32      2.25 o 
  -3   9   3       12.95       10.59      3.21 o 
  -2   9   3        6.71        3.21      1.82 o 
  -1   9   3       71.62       75.24      4.65 o 
   0   9   3       36.74       36.59      3.63 o 
   1   9   3        4.98        4.18      1.72 o 
   2   9   3       27.40       25.93      2.77 o 
   3   9   3        0.07       -0.07      1.46 o 
 -15   0   4        0.69        1.28      2.25 o 
 -14   0   4      214.60      219.38     11.88 o 
 -13   0   4       56.42       65.17      6.42 o 
 -12   0   4       12.44       10.91      2.89 o 
 -11   0   4      868.62      842.30     25.13 o 
 -10   0   4       99.92      102.90      4.01 o 
  -9   0   4      346.14      332.36      7.87 o 
  -8   0   4      761.14      839.21     12.24 o 
  -7   0   4       12.65        7.48      1.07 o 
  -6   0   4       74.74       47.53      2.73 o 
  -5   0   4      229.81      237.92      4.21 o 
  -4   0   4      134.17      106.58      3.18 o 
  -3   0   4    33015.65    31482.79    935.90 o 
  -2   0   4     9519.25     9085.60    345.37 o 
  -1   0   4    16637.60    15813.62    329.85 o 
   0   0   4     4206.39     4272.84     64.16 o 
   1   0   4       29.22       37.40      5.87 o 
   2   0   4     1108.22     1203.21     15.81 o 
   3   0   4     2671.46     2373.24     30.04 o 
   4   0   4       42.62       41.83      2.22 o 
   5   0   4      117.08      160.12      3.42 o 
   6   0   4     4350.96     4293.67     94.89 o 
   7   0   4      419.51      391.04      9.42 o 
   8   0   4      830.56      798.30     16.16 o 
   9   0   4       28.43       19.90      2.47 o 
  10   0   4      559.14      527.80     12.84 o 
  11   0   4      561.61      579.73     14.10 o 
  12   0   4       90.55       80.81      4.88 o 
  13   0   4        8.75        6.03      2.14 o 
 -15   1   4       16.95       23.60      3.40 o 
 -14   1   4       55.81       54.79      5.14 o 
 -13   1   4       30.34       31.36      4.65 o 
 -12   1   4      406.52      393.35     15.91 o 
 -11   1   4       45.80       38.67      2.41 o 
 -10   1   4        2.22        1.17      0.78 o 
  -9   1   4      104.89       98.80      3.29 o 
  -8   1   4      689.64      730.16      9.75 o 
  -7   1   4       19.81       31.91      2.40 o 
  -6   1   4      854.70      790.22     11.92 o 
  -5   1   4      377.00      354.68      4.47 o 
  -4   1   4      155.22      186.01      2.63 o 
  -3   1   4    12568.74    12367.12    249.99 o 
  -2   1   4     7786.87     7407.29     77.62 o 
  -1   1   4     1313.57     1322.68     14.66 o 
   0   1   4    44310.66    43464.17   1236.31 o 
   1   1   4        4.09        4.09      0.75 o 
   2   1   4      169.33      130.78      1.87 o 
   3   1   4     2595.25     2703.73     29.48 o 
   4   1   4        5.18        8.05      1.08 o 
   5   1   4       72.77       59.37      2.24 o 
   6   1   4      207.80      186.94      3.96 o 
   7   1   4      991.47      958.90     12.93 o 
   8   1   4      440.77      448.36      7.58 o 
   9   1   4      209.97      221.55      6.03 o 
  10   1   4       80.95       94.99      3.45 o 
  11   1   4       52.36       54.76      2.87 o 
  12   1   4        4.79        6.68      1.71 o 
  13   1   4       11.42       11.24      2.16 o 
 -14   2   4       31.76       14.86     10.91 o 
 -13   2   4      300.70      311.00     10.11 o 
 -12   2   4      235.28      247.91      8.41 o 
 -11   2   4        2.63        3.75      1.46 o 
 -10   2   4       20.22       21.36      7.70 o 
  -9   2   4      417.59      408.28      7.82 o 
  -8   2   4       30.99       26.15      1.40 o 
  -7   2   4        0.69        3.78      0.79 o 
  -6   2   4     2067.82     2142.60     24.04 o 
  -5   2   4     1103.85     1186.78     16.31 o 
  -4   2   4       67.56       55.94      4.47 o 
  -3   2   4     4225.62     4150.02     44.30 o 
  -2   2   4        0.77        0.24      0.35 o 
  -1   2   4     2176.32     2177.67     23.77 o 
   0   2   4     1223.35     1220.97     20.97 o 
   1   2   4      925.53      853.58     11.90 o 
   2   2   4        9.17        6.61      0.56 o 
   3   2   4      490.48      452.97      6.13 o 
   4   2   4     2321.16     2509.48     25.05 o 
   5   2   4      563.37      538.28      7.68 o 
   6   2   4       77.19       79.15      2.08 o 
   7   2   4      104.00      112.10      3.12 o 
   8   2   4        0.70        2.03      0.93 o 
   9   2   4      309.84      316.91      6.37 o 
  10   2   4        3.67        5.72      1.38 o 
  11   2   4       16.44       21.24      2.44 o 
  12   2   4        6.65        5.35      1.78 o 
 -14   3   4        5.81       11.77      2.60 o 
 -13   3   4        3.84        3.72      2.25 o 
 -12   3   4       19.15       16.67      2.60 o 
 -11   3   4       68.45       65.21      4.09 o 
 -10   3   4       66.19       49.29      3.51 o 
  -9   3   4       28.90       31.03      2.72 o 
  -8   3   4      100.23      110.03      3.44 o 
  -7   3   4      542.08      594.69      9.75 o 
  -6   3   4      124.55      113.72      3.25 o 
  -5   3   4      215.77      225.44      4.63 o 
  -4   3   4       87.81       86.40      2.47 o 
  -3   3   4      520.47      672.22      9.98 o 
  -2   3   4       88.22       66.42      1.93 o 
  -1   3   4       60.76       92.53      2.41 o 
   0   3   4      815.12      815.99     11.32 o 
   1   3   4      497.20      473.20      7.07 o 
   2   3   4      923.81     1030.57     14.00 o 
   3   3   4        0.26        2.48      0.60 o 
   4   3   4      447.55      516.73      8.19 o 
   5   3   4       71.92       82.29      2.55 o 
   6   3   4        1.94        0.74      0.65 o 
   7   3   4      210.15      198.74      6.70 o 
   8   3   4      511.99      527.03     10.34 o 
   9   3   4      295.56      264.26      6.92 o 
  10   3   4       69.70       74.83      7.06 o 
  11   3   4      374.68      365.36      9.02 o 
  12   3   4        8.16        5.37      1.80 o 
 -13   4   4        1.24        0.16      2.41 o 
 -12   4   4        3.22        2.75      1.54 o 
 -11   4   4      107.42      115.44      7.39 o 
 -10   4   4        4.38        6.70      1.92 o 
  -9   4   4       31.13       32.39      3.69 o 
  -8   4   4      805.66      819.57     13.04 o 
  -7   4   4      249.20      275.01      5.91 o 
  -6   4   4     1699.14     1754.97     24.00 o 
  -5   4   4      136.15      136.36      4.32 o 
  -4   4   4       12.70        9.24      1.38 o 
  -3   4   4      249.94      308.03      5.79 o 
  -2   4   4      301.12      297.75      5.47 o 
  -1   4   4     2584.70     2648.98     33.74 o 
   0   4   4      477.09      513.23      8.04 o 
   1   4   4      670.79      611.79      9.20 o 
   2   4   4      161.45      163.81      3.58 o 
   3   4   4      205.52      203.87      5.89 o 
   4   4   4      596.22      617.52     16.75 o 
   5   4   4      175.94      162.92      5.21 o 
   6   4   4      204.45      190.73      5.85 o 
   7   4   4       51.14       52.40      3.63 o 
   8   4   4      255.38      255.54     12.37 o 
   9   4   4        7.83        4.27      1.84 o 
  10   4   4        8.82       14.55      2.78 o 
  11   4   4        0.22       -0.28      1.69 o 
 -12   5   4        2.21        0.96      1.59 o 
 -11   5   4       74.59       76.37      4.65 o 
 -10   5   4      364.67      388.92     10.68 o 
  -9   5   4      583.59      612.60     14.11 o 
  -8   5   4      135.50      129.88      5.33 o 
  -7   5   4      672.00      732.59     14.75 o 
  -6   5   4        1.14        1.40      0.89 o 
  -5   5   4      132.32      108.17      3.85 o 
  -4   5   4      685.68      726.45     11.58 o 
  -3   5   4        2.99        7.42      1.98 o 
  -2   5   4      213.66      195.02      4.43 o 
  -1   5   4       37.39       26.45      1.55 o 
   0   5   4      102.52      102.44      5.78 o 
   1   5   4      187.26      200.08      5.91 o 
   2   5   4     1192.23     1133.32     20.67 o 
   3   5   4       15.45       15.04      3.85 o 
   4   5   4      215.15      236.69      6.90 o 
   5   5   4     2133.85     2052.54     34.82 o 
   6   5   4        0.02       -0.16      1.13 o 
   7   5   4       35.69       46.79      3.38 o 
   8   5   4       32.57       30.50      3.15 o 
   9   5   4       80.75       92.39      5.33 o 
  10   5   4        0.34       -0.64      1.65 o 
  11   5   4        7.78        8.77      2.78 o 
 -11   6   4       35.90       38.81      3.74 o 
 -10   6   4       66.95       76.52      4.65 o 
  -9   6   4       16.79       19.28      2.72 o 
  -8   6   4       14.12       13.39      2.37 o 
  -7   6   4       56.89       55.00      2.77 o 
  -6   6   4      315.00      315.91      6.98 o 
  -5   6   4        0.24        0.23      0.98 o 
  -4   6   4      261.38      240.52      5.62 o 
  -3   6   4      293.04      291.43      6.22 o 
  -2   6   4      351.05      335.13     20.90 o 
  -1   6   4      264.04      257.05      7.38 o 
   0   6   4      211.77      202.59     10.60 o 
   1   6   4      925.68      975.43     18.92 o 
   2   6   4      297.41      274.70      7.95 o 
   3   6   4      995.77     1012.86     19.72 o 
   4   6   4      730.67      703.17     15.13 o 
   5   6   4        0.05       -0.32      1.36 o 
   6   6   4        7.90       13.27      2.47 o 
   7   6   4       23.86       20.54      2.70 o 
   8   6   4      116.28      122.34      8.35 o 
   9   6   4        0.75        0.53      1.69 o 
 -10   7   4       30.66       24.40      3.18 o 
  -9   7   4        0.19       -1.85      1.23 o 
  -8   7   4       26.83       24.63      3.53 o 
  -7   7   4        9.11       12.32      1.78 o 
  -6   7   4      208.19      220.45      5.99 o 
  -5   7   4       55.51       51.12      3.63 o 
  -4   7   4       16.89       13.42      2.27 o 
  -3   7   4       33.45       26.02      2.72 o 
  -2   7   4       32.72       22.02      2.50 o 
  -1   7   4      118.90      104.52      4.77 o 
   0   7   4      213.86      217.69      7.27 o 
   1   7   4      364.03      377.95     10.23 o 
   2   7   4       70.50       62.57      3.97 o 
   3   7   4       59.49       65.38      4.09 o 
   4   7   4       65.64       55.36      4.17 o 
   5   7   4        3.25        0.96      1.59 o 
   6   7   4        0.09       -0.92      1.93 o 
   7   7   4       17.34       24.27      3.37 o 
   8   7   4       13.08       16.37      4.17 o 
  -7   8   4       98.63      110.34      5.45 o 
  -6   8   4        0.03       -0.02      1.46 o 
  -5   8   4        4.65        3.85      2.73 o 
  -4   8   4       29.72       25.46      2.95 o 
  -3   8   4        0.60        1.78      1.46 o 
  -2   8   4       59.66       66.61      5.46 o 
  -1   8   4       16.59       22.27      2.83 o 
   0   8   4        6.45        4.65      1.82 o 
   1   8   4       41.14       39.16      3.51 o 
   2   8   4        9.95        7.22      2.27 o 
   3   8   4       17.77       18.84      2.83 o 
   4   8   4       24.88       24.97      2.53 o 
   5   8   4       57.09       55.77      4.82 o 
   6   8   4       17.98       19.60      3.53 o 
  -4   9   4       51.53       60.03      6.42 o 
  -3   9   4        1.96        4.01      2.04 o 
  -2   9   4        6.19        3.41      6.90 o 
  -1   9   4        2.92        5.10      3.21 o 
   0   9   4       44.61       47.49      5.14 o 
   1   9   4       15.86       19.42      8.02 o 
   2   9   4      189.28      198.66      6.48 o 
 -15   1   5        7.58       11.88      2.50 o 
 -14   1   5       87.42       71.03      9.63 o 
 -13   1   5      120.46      108.65      5.56 o 
 -12   1   5       25.84       14.77      2.38 o 
 -11   1   5       28.98       33.98      3.06 o 
 -10   1   5        3.72        1.60      1.77 o 
  -9   1   5       43.21       48.75      3.06 o 
  -8   1   5        5.04        7.71      0.83 o 
  -7   1   5       91.56      112.63      2.28 o 
  -6   1   5      499.45      508.33      6.15 o 
  -5   1   5       15.80       17.06      1.52 o 
  -4   1   5       82.98       44.75      1.48 o 
  -3   1   5        9.50        5.07      0.93 o 
  -2   1   5     1565.08     1607.48     25.60 o 
  -1   1   5     4379.46     4541.71     48.13 o 
   0   1   5     1037.77     1092.49     11.14 o 
   1   1   5      565.36      545.06      6.04 o 
   2   1   5     3216.91     3185.52     28.12 o 
   3   1   5       22.42       30.45      1.81 o 
   4   1   5      101.13      113.14      2.21 o 
   5   1   5      400.95      386.56      4.65 o 
   6   1   5        0.06        0.32      0.69 o 
   7   1   5      181.41      166.66      4.02 o 
   8   1   5      687.51      681.46     10.36 o 
   9   1   5      286.22      294.62      6.12 o 
  10   1   5      519.10      535.06      9.31 o 
  11   1   5        8.17        8.34      1.57 o 
  12   1   5       29.71       28.21      2.92 o 
 -14   2   5       13.21        7.55      2.15 o 
 -13   2   5      361.99      299.09     40.01 o 
 -12   2   5        5.01        3.47      1.69 o 
 -11   2   5        6.90        3.44      1.77 o 
 -10   2   5      263.43      277.45      8.18 o 
  -9   2   5      797.22      807.06     16.29 o 
  -8   2   5       57.27       51.81      3.26 o 
  -7   2   5      261.04      228.12      4.00 o 
  -6   2   5       40.50       49.12      1.45 o 
  -5   2   5       36.13       29.92      1.32 o 
  -4   2   5      255.15      259.60      4.25 o 
  -3   2   5      187.39      154.38      2.87 o 
  -2   2   5       61.16       43.57      1.26 o 
  -1   2   5     1084.50      992.53     13.73 o 
   0   2   5        0.22        0.92      0.54 o 
   1   2   5      125.80      112.18      2.37 o 
   2   2   5     1544.50     1378.94     14.04 o 
   3   2   5      168.89      126.09      2.50 o 
   4   2   5     1793.78     1872.12     21.40 o 
   5   2   5     1408.02     1378.37     16.75 o 
   6   2   5       77.34       59.48      2.36 o 
   7   2   5      239.75      242.44      5.02 o 
   8   2   5       52.62       52.06      2.44 o 
   9   2   5      743.97      716.37     13.06 o 
  10   2   5       37.35       39.06      3.04 o 
  11   2   5      123.88      125.77     16.07 o 
  12   2   5       39.74       40.96      3.37 o 
 -14   3   5        0.11        1.12      1.82 o 
 -13   3   5       12.47       16.03      2.83 o 
 -12   3   5       20.81       14.14      4.81 o 
 -11   3   5       22.34       24.11      4.17 o 
 -10   3   5        1.44        2.57      2.09 o 
  -9   3   5      171.72      160.71      5.79 o 
  -8   3   5      512.53      534.11      9.30 o 
  -7   3   5       90.92       95.47      3.06 o 
  -6   3   5      675.36      685.72     10.78 o 
  -5   3   5        9.26        8.43      0.98 o 
  -4   3   5      275.01      270.81      5.17 o 
  -3   3   5      468.77      468.21      7.48 o 
  -2   3   5      671.22      700.26     10.15 o 
  -1   3   5     1366.09     1198.81     16.46 o 
   0   3   5      110.88      112.06      9.15 o 
   1   3   5      582.95      550.74     11.93 o 
   2   3   5       60.10       63.13      1.76 o 
   3   3   5     1772.23     1729.84     22.63 o 
   4   3   5       55.53       61.16      2.31 o 
   5   3   5      264.34      274.70      5.81 o 
   6   3   5      538.75      542.45      8.28 o 
   7   3   5       90.33       96.41      3.75 o 
   8   3   5       37.92       38.68      2.65 o 
   9   3   5        0.01        1.51      1.36 o 
  10   3   5       99.73      103.72      4.49 o 
  11   3   5        2.51        2.78      1.58 o 
  12   3   5       77.91       87.86      4.61 o 
 -13   4   5       41.48       41.09      4.01 o 
 -12   4   5       34.13       28.91      3.29 o 
 -11   4   5        0.09        0.00      1.23 o 
 -10   4   5      100.92       94.49      5.78 o 
  -9   4   5      367.45      377.76      9.99 o 
  -8   4   5       14.85       16.01      1.60 o 
  -7   4   5       34.72       38.98      2.77 o 
  -6   4   5      211.17      212.69      5.01 o 
  -5   4   5     2215.92     2310.78     26.53 o 
  -4   4   5      325.27      336.91      6.29 o 
  -3   4   5      275.78      323.86      6.03 o 
  -2   4   5      204.68      204.63      6.91 o 
  -1   4   5      747.73      799.64     15.23 o 
   0   4   5      165.69      146.64      3.23 o 
   1   4   5      252.64      265.41      6.82 o 
   2   4   5       90.49       86.74      3.61 o 
   3   4   5       61.01       55.64      2.83 o 
   4   4   5      785.56      739.16     19.82 o 
   5   4   5        4.73        4.82      1.13 o 
   6   4   5       18.11       20.57      2.24 o 
   7   4   5       63.23       60.62      3.93 o 
   8   4   5        3.04        6.48      1.92 o 
   9   4   5       32.50       28.89      3.38 o 
  10   4   5       27.50       20.36      3.15 o 
  11   4   5       31.73       33.24      3.84 o 
 -13   5   5        4.57        4.65      2.04 o 
 -12   5   5       15.61       13.37      3.05 o 
 -11   5   5        5.27        5.55      1.92 o 
 -10   5   5      160.39      170.08      9.31 o 
  -9   5   5        1.57        1.93      1.36 o 
  -8   5   5      100.90      111.80      3.88 o 
  -7   5   5        2.04        2.02      0.98 o 
  -6   5   5       25.16       25.27      1.83 o 
  -5   5   5       23.66       27.93      1.89 o 
  -4   5   5       92.03       77.46      3.42 o 
  -3   5   5       17.66       17.85      1.46 o 
  -2   5   5      100.84       91.12      2.83 o 
  -1   5   5       10.53       13.64      1.77 o 
   0   5   5       93.70       93.53      3.97 o 
   1   5   5        0.77        0.07      1.00 o 
   2   5   5       97.93       75.53      3.74 o 
   3   5   5      255.66      264.15      7.49 o 
   4   5   5        0.08        1.77      1.36 o 
   5   5   5      431.12      413.43     15.92 o 
   6   5   5       24.93       28.49      6.42 o 
   7   5   5       19.98       19.90      3.85 o 
   8   5   5       17.56       11.06      2.37 o 
   9   5   5       11.75        9.28      2.37 o 
  10   5   5       31.03       27.56      3.47 o 
 -11   6   5       10.23       13.19      2.60 o 
 -10   6   5        1.04        2.25      1.82 o 
  -9   6   5        5.95        9.51      2.27 o 
  -8   6   5      210.90      225.23      5.98 o 
  -7   6   5       58.79       61.40      3.02 o 
  -6   6   5        0.50        2.02      2.74 o 
  -5   6   5      744.41      798.60     13.12 o 
  -4   6   5      120.41      118.55      8.51 o 
  -3   6   5        0.04        0.11      1.00 o 
  -2   6   5       87.93       92.15      6.10 o 
  -1   6   5      213.37      194.03      6.47 o 
   0   6   5      137.18      158.67      5.68 o 
   1   6   5      334.23      330.73      8.98 o 
   2   6   5      764.14      786.10     16.28 o 
   3   6   5      200.77      189.79      7.07 o 
   4   6   5      234.03      238.62      7.71 o 
   5   6   5      479.96      475.22     13.19 o 
   6   6   5      113.28      106.27      5.07 o 
   7   6   5        0.94        1.60      2.57 o 
   8   6   5       40.21       36.73      3.86 o 
   9   6   5        6.41        3.80      2.24 o 
 -10   7   5        5.25        7.65      2.24 o 
  -9   7   5        1.96        1.67      1.69 o 
  -8   7   5       65.49       64.82      4.19 o 
  -7   7   5      251.69      265.09      8.40 o 
  -6   7   5        0.80        1.93      1.54 o 
  -5   7   5      233.03      213.29      7.38 o 
  -4   7   5       98.71       96.71      4.77 o 
  -3   7   5      113.02       97.05      7.55 o 
  -2   7   5       30.82       30.60      4.33 o 
  -1   7   5      110.40      130.70      5.45 o 
   0   7   5        5.36       10.65      2.41 o 
   1   7   5      838.74      849.21     17.99 o 
   2   7   5       21.58       22.17      2.72 o 
   3   7   5      260.71      276.43      8.74 o 
   4   7   5       69.39       67.98      4.31 o 
   5   7   5      101.51      100.83      6.58 o 
   6   7   5       88.77       92.61      5.10 o 
   7   7   5       19.14       16.37      4.17 o 
  -8   8   5        8.36        8.02      3.53 o 
  -7   8   5       58.23       65.47      4.29 o 
  -6   8   5      122.64      127.26      7.39 o 
  -5   8   5        8.93        4.34      1.84 o 
  -4   8   5      128.26      130.54      6.01 o 
  -3   8   5      112.62      111.37      5.33 o 
  -2   8   5       94.18       83.80      4.77 o 
  -1   8   5        1.56       -0.80      1.36 o 
   0   8   5      280.16      289.23     11.73 o 
   1   8   5        0.01       -0.52      1.36 o 
   2   8   5       29.43       20.06      3.85 o 
   3   8   5        5.08        4.00      2.15 o 
   4   8   5       20.25       13.47      2.83 o 
   5   8   5        2.56        0.00      2.25 o 
  -4   9   5        7.92        7.64      3.53 o 
  -3   9   5       36.06       41.67      7.22 o 
  -2   9   5       73.80       76.89      4.99 o 
  -1   9   5        0.34        1.82      1.69 o 
   0   9   5       29.01       20.15      3.18 o 
   1   9   5      111.87      109.46      6.01 o 
   2   9   5        0.45        0.96      2.04 o 
 -15   0   6       11.17        8.99      3.53 o 
 -14   0   6       72.10       75.12      7.06 o 
 -13   0   6        2.06        1.60      2.25 o 
 -12   0   6      168.33      186.60      9.96 o 
 -11   0   6      210.35      242.23     10.92 o 
 -10   0   6        0.06       -0.96      1.28 o 
  -9   0   6      928.50      887.52     16.71 o 
  -8   0   6     1214.30     1235.19     21.70 o 
  -7   0   6      909.92      952.90     21.79 o 
  -6   0   6      409.67      364.43      8.19 o 
  -5   0   6     5356.67     5025.77    108.13 o 
  -4   0   6       19.57        9.68      1.23 o 
  -3   0   6    20816.53    20367.53    837.19 o 
  -2   0   6     4052.98     3639.79     45.02 o 
  -1   0   6     3045.01     3121.02     47.51 o 
   0   0   6     2335.49     2120.74     35.13 o 
   1   0   6     3149.32     2876.30     44.58 o 
   2   0   6      687.86      740.14     10.66 o 
   3   0   6      902.69      783.81     11.41 o 
   4   0   6      116.55      122.31      3.08 o 
   5   0   6      338.08      304.66     10.93 o 
   6   0   6      234.78      242.01     11.73 o 
   7   0   6        1.93        1.90      1.17 o 
   8   0   6        0.03        0.62      1.40 o 
   9   0   6     1276.05     1223.90     23.58 o 
  10   0   6        8.54        9.90      2.31 o 
  11   0   6       96.55       85.18      4.98 o 
  12   0   6      103.05      119.44      9.31 o 
 -15   1   6       17.25       17.22      3.21 o 
 -14   1   6       44.14       52.02      5.78 o 
 -13   1   6        1.91        1.60      1.60 o 
 -12   1   6        3.14        9.50      2.89 o 
 -11   1   6       21.87       22.95      2.70 o 
 -10   1   6       34.24       37.32      5.14 o 
  -9   1   6        1.00        0.37      0.71 o 
  -8   1   6        0.62        0.84      0.61 o 
  -7   1   6        3.69        0.99      0.43 o 
  -6   1   6      199.66      173.86      3.29 o 
  -5   1   6      429.96      422.36      6.20 o 
  -4   1   6      828.80      845.58     12.78 o 
  -3   1   6       67.16       69.23      1.82 o 
  -2   1   6    14286.49    14458.04    231.89 o 
  -1   1   6     1831.95     1744.69     19.43 o 
   0   1   6      369.56      426.26      5.06 o 
   1   1   6      119.24      110.36      1.83 o 
   2   1   6     1265.70     1310.62     12.38 o 
   3   1   6        9.26       17.46      0.82 o 
   4   1   6      918.26      913.04     10.30 o 
   5   1   6       94.00      133.79      2.71 o 
   6   1   6      938.38      928.42     12.50 o 
   7   1   6        4.94        1.95      0.90 o 
   8   1   6      958.67      948.57     13.39 o 
   9   1   6      186.68      192.56      4.94 o 
  10   1   6       10.70        9.73      2.02 o 
  11   1   6       68.48       69.28      3.91 o 
  12   1   6        0.24        1.44      1.60 o 
 -14   2   6        0.10        2.66      1.92 o 
 -13   2   6      204.66      201.20     12.85 o 
 -12   2   6        7.86       14.77      2.50 o 
 -11   2   6       10.57       17.16      3.05 o 
 -10   2   6      376.62      356.88      9.66 o 
  -9   2   6       50.99       61.75      2.69 o 
  -8   2   6        3.39        2.07      0.71 o 
  -7   2   6      335.15      339.85      5.65 o 
  -6   2   6        2.89        2.92      0.71 o 
  -5   2   6        9.13        8.99      1.99 o 
  -4   2   6      785.79      796.68     11.80 o 
  -3   2   6     2541.65     2476.14     24.50 o 
  -2   2   6      505.48      612.12      7.82 o 
  -1   2   6      969.01     1060.70     12.38 o 
   0   2   6        2.46        0.18      0.35 o 
   1   2   6        0.21        1.75      0.65 o 
   2   2   6        0.06        7.21      0.95 o 
   3   2   6      299.22      286.22      4.17 o 
   4   2   6       38.54       57.77      1.73 o 
   5   2   6      985.69     1024.55     11.64 o 
   6   2   6        0.13       -0.91      0.89 o 
   7   2   6       79.90       80.48      3.56 o 
   8   2   6        5.82        6.19      1.52 o 
   9   2   6       96.25       91.29      4.05 o 
  10   2   6       31.32       25.73      2.63 o 
  11   2   6        3.03        4.62      1.72 o 
  12   2   6       15.37       19.57      2.73 o 
 -14   3   6        0.55        2.07      1.77 o 
 -13   3   6        6.94        8.01      2.15 o 
 -12   3   6      144.09      123.05     11.72 o 
 -11   3   6       16.84       15.74      2.37 o 
 -10   3   6      144.13      141.79      5.68 o 
  -9   3   6      257.11      254.68      7.61 o 
  -8   3   6       59.39       61.03      2.63 o 
  -7   3   6       54.16       48.82      2.21 o 
  -6   3   6        2.52        2.59      0.79 o 
  -5   3   6      227.00      223.96      4.73 o 
  -4   3   6        5.13        1.20      0.48 o 
  -3   3   6     2652.36     2717.63     34.65 o 
  -2   3   6       18.79       27.25      1.20 o 
  -1   3   6      261.78      313.26      5.14 o 
   0   3   6      439.52      513.69     10.36 o 
   1   3   6      196.24      182.36      7.55 o 
   2   3   6      593.16      661.56     12.86 o 
   3   3   6       34.69       26.84      1.67 o 
   4   3   6       25.59       21.31      3.81 o 
   5   3   6        3.45        1.48      0.73 o 
   6   3   6       96.94       85.04      3.40 o 
   7   3   6       16.79       14.14      1.83 o 
   8   3   6        0.01        0.58      1.13 o 
   9   3   6       18.63       16.74      2.16 o 
  10   3   6        7.04        5.90      1.78 o 
  11   3   6        0.78        1.33      1.52 o 
 -13   4   6       88.32       95.64      5.56 o 
 -12   4   6       12.92       14.31      2.73 o 
 -11   4   6       70.94       76.27      4.54 o 
 -10   4   6        5.98        5.71      4.01 o 
  -9   4   6        4.29        3.31      1.46 o 
  -8   4   6      428.56      423.71     12.70 o 
  -7   4   6       37.57       37.74      2.54 o 
  -6   4   6       26.88       25.53      3.06 o 
  -5   4   6        7.96        5.84      1.04 o 
  -4   4   6      531.92      585.18      9.51 o 
  -3   4   6      180.86      177.09      4.02 o 
  -2   4   6        5.68        2.95      0.85 o 
  -1   4   6        5.73        8.46      1.36 o 
   0   4   6        2.63        6.08      1.23 o 
   1   4   6       70.67       68.33      4.17 o 
   2   4   6       96.18      107.94      4.16 o 
   3   4   6      904.79      903.93     17.09 o 
   4   4   6        7.41        9.52      2.25 o 
   5   4   6      956.30     1007.17     18.99 o 
   6   4   6      115.08      114.57      3.92 o 
   7   4   6      271.50      283.26     21.37 o 
   8   4   6      319.54      289.91      9.31 o 
   9   4   6       97.02      101.26      5.56 o 
  10   4   6       12.89       14.28      6.42 o 
 -13   5   6       17.19       20.54      3.18 o 
 -12   5   6       38.64       60.40      4.42 o 
 -11   5   6       43.22       55.67      4.19 o 
 -10   5   6        0.22        1.44      1.59 o 
  -9   5   6      141.39      160.85      6.35 o 
  -8   5   6      148.56      166.77      4.87 o 
  -7   5   6      286.85      298.37      5.89 o 
  -6   5   6      411.71      412.17      8.04 o 
  -5   5   6        9.72        7.96      1.50 o 
  -4   5   6        5.54        5.87      1.01 o 
  -3   5   6      633.18      628.11     13.21 o 
  -2   5   6       16.96       13.49      2.89 o 
  -1   5   6        1.10        1.28      1.13 o 
   0   5   6      279.58      278.03      7.73 o 
   1   5   6      227.02      248.08      7.27 o 
   2   5   6      244.32      259.66      7.61 o 
   3   5   6      450.05      451.49     11.58 o 
   4   5   6      188.32      201.14      6.70 o 
   5   5   6       12.11       10.04      1.82 o 
   6   5   6      555.01      564.23     12.91 o 
   7   5   6      100.06       94.62      5.10 o 
   8   5   6       17.05       15.73      2.83 o 
   9   5   6       16.39       18.23      3.06 o 
  10   5   6       31.70       31.99      4.65 o 
 -11   6   6        0.65        1.12      1.59 o 
 -10   6   6        0.41        0.48      1.59 o 
  -9   6   6       50.75       51.58      6.90 o 
  -8   6   6       39.15       42.54      2.65 o 
  -7   6   6      222.22      215.64      5.80 o 
  -6   6   6       14.45       16.67      3.21 o 
  -5   6   6      149.28      152.48      5.79 o 
  -4   6   6       92.12       91.79      4.42 o 
  -3   6   6        0.58        0.64      1.28 o 
  -2   6   6      126.41      137.88      5.56 o 
  -1   6   6       50.62       51.24      3.40 o 
   0   6   6      132.97      114.74      5.00 o 
   1   6   6      795.55      758.44     17.72 o 
   2   6   6      432.55      415.96     10.57 o 
   3   6   6       77.74       66.21      4.09 o 
   4   6   6      291.34      299.19     13.98 o 
   5   6   6      363.25      382.59     10.45 o 
   6   6   6        0.85       -0.69      1.46 o 
   7   6   6      109.37      123.62      8.67 o 
   8   6   6       33.78       38.91      5.14 o 
 -10   7   6       21.91       18.94      2.92 o 
  -9   7   6        0.95        2.89      2.57 o 
  -8   7   6       66.83       63.76      4.19 o 
  -7   7   6      108.33      108.03      5.21 o 
  -6   7   6       19.29       22.19      2.73 o 
  -5   7   6        3.19        0.72      1.77 o 
  -4   7   6       25.25       35.95      3.18 o 
  -3   7   6       12.41        4.45      4.17 o 
  -2   7   6        0.97        0.80      1.36 o 
  -1   7   6      161.60      153.24      6.13 o 
   0   7   6      100.90       97.52      7.71 o 
   1   7   6      171.77      183.63     10.28 o 
   2   7   6        9.66       13.14      2.37 o 
   3   7   6       25.20       27.38      3.18 o 
   4   7   6       28.92       27.12      3.29 o 
   5   7   6       14.03       11.46      2.37 o 
   6   7   6       20.14       19.89      3.06 o 
   7   7   6       28.45       26.32      4.81 o 
  -8   8   6        0.10       -0.96      2.57 o 
  -7   8   6       35.61       35.02      3.47 o 
  -6   8   6      116.63      115.42      9.15 o 
  -5   8   6       20.88       24.76      3.06 o 
  -4   8   6      226.35      248.63     11.89 o 
  -3   8   6       21.76       18.39      3.53 o 
  -2   8   6        1.70        2.46      1.69 o 
  -1   8   6        6.52        7.86      2.04 o 
   0   8   6        1.25        1.11      1.69 o 
   1   8   6        1.87        2.83      1.77 o 
   2   8   6        8.52        3.10      1.93 o 
   3   8   6        8.88        7.86      2.24 o 
   4   8   6        7.14        3.42      2.01 o 
   5   8   6       61.11       64.22      4.75 o 
  -3   9   6       40.60       42.22      4.09 o 
  -2   9   6       12.26        8.70      2.47 o 
  -1   9   6       97.86      110.00      6.01 o 
   0   9   6       11.64        9.58      2.83 o 
 -15   1   7        7.20        4.66      2.08 o 
 -14   1   7        0.81        0.32      1.36 o 
 -13   1   7       31.22       24.02      3.53 o 
 -12   1   7        1.59        1.80      1.46 o 
 -11   1   7      348.55      262.29     43.72 o 
 -10   1   7      113.66      111.77      3.87 o 
  -9   1   7       34.02       27.97      1.67 o 
  -8   1   7      303.14      332.91      5.78 o 
  -7   1   7      356.09      366.90      6.03 o 
  -6   1   7       20.42       26.26      1.48 o 
  -5   1   7       45.97       38.78      1.65 o 
  -4   1   7      813.68      778.68     10.01 o 
  -3   1   7       41.58       46.49      1.56 o 
  -2   1   7      256.88      211.50      3.05 o 
  -1   1   7       81.75       81.02      2.44 o 
   0   1   7      740.75      813.62      9.25 o 
   1   1   7      325.73      343.87      4.14 o 
   2   1   7       12.38       14.13      0.76 o 
   3   1   7      356.50      330.50      4.22 o 
   4   1   7      348.63      356.32      6.08 o 
   5   1   7      108.88       84.71      2.56 o 
   6   1   7       38.75       38.62      1.92 o 
   7   1   7      625.14      609.13      9.49 o 
   8   1   7      435.70      420.61     10.30 o 
   9   1   7      314.92      317.87      7.94 o 
  10   1   7       37.10       34.27      4.71 o 
  11   1   7       20.45       25.49      4.42 o 
 -14   2   7       55.09       67.91      6.58 o 
 -13   2   7       41.53       41.05      4.49 o 
 -12   2   7      355.64      370.47     10.67 o 
 -11   2   7      282.94      248.59      8.06 o 
 -10   2   7      122.50      115.14      5.00 o 
  -9   2   7       84.86       94.01      2.88 o 
  -8   2   7      289.81      300.75      5.45 o 
  -7   2   7      128.02      114.11      2.95 o 
  -6   2   7       21.34       17.21      1.48 o 
  -5   2   7       22.63       25.58      1.30 o 
  -4   2   7      963.89      978.34     12.19 o 
  -3   2   7      139.77      139.58      2.81 o 
  -2   2   7      342.07      310.73      4.72 o 
  -1   2   7        2.07        1.24      0.26 o 
   0   2   7     2952.54     3012.03     33.13 o 
   1   2   7       14.33        5.65      0.75 o 
   2   2   7      242.94      278.33      3.87 o 
   3   2   7      613.91      734.91      8.77 o 
   4   2   7       15.98       19.86      1.13 o 
   5   2   7      206.10      219.84      4.56 o 
   6   2   7      470.56      432.55      8.78 o 
   7   2   7      160.69      161.99      5.10 o 
   8   2   7      511.92      495.68     11.98 o 
   9   2   7       20.69       20.18      2.35 o 
  10   2   7      120.19      129.06      8.02 o 
  11   2   7       15.73       15.60      2.39 o 
 -14   3   7      154.27      167.98      7.48 o 
 -13   3   7      205.76      217.47      8.29 o 
 -12   3   7       32.14       39.34      3.63 o 
 -11   3   7      246.63      262.81     11.89 o 
 -10   3   7       75.20       77.16      4.20 o 
  -9   3   7      155.89      153.37      4.49 o 
  -8   3   7      165.56      166.84      4.56 o 
  -7   3   7      344.30      397.01      7.53 o 
  -6   3   7      264.86      272.30      5.67 o 
  -5   3   7      480.29      463.86      7.02 o 
  -4   3   7      121.61      159.52      3.33 o 
  -3   3   7       37.66       25.34      1.28 o 
  -2   3   7       82.11       76.79      1.95 o 
  -1   3   7        5.47        1.80      0.69 o 
   0   3   7        8.17        7.14      1.04 o 
   1   3   7      113.80      115.10      7.07 o 
   2   3   7      243.48      287.09      5.74 o 
   3   3   7      189.98      178.68      5.44 o 
   4   3   7       48.13       39.01      1.84 o 
   5   3   7       15.10       19.50      1.51 o 
   6   3   7        7.80        9.39      1.72 o 
   7   3   7      319.10      315.64      7.54 o 
   8   3   7        0.02       -0.64      1.06 o 
   9   3   7       18.93       21.12      2.44 o 
  10   3   7        7.52        8.35      4.24 o 
  11   3   7       15.11       14.81      2.63 o 
 -13   4   7       29.57       32.13      3.63 o 
 -12   4   7       20.65       18.69      2.83 o 
 -11   4   7       34.37       31.22      3.18 o 
 -10   4   7      699.18      732.27     16.16 o 
  -9   4   7       45.42       48.82      2.64 o 
  -8   4   7      364.18      350.93      7.34 o 
  -7   4   7        2.90        4.37      1.04 o 
  -6   4   7      149.43      162.70      4.31 o 
  -5   4   7        2.81        1.65      1.20 o 
  -4   4   7      458.27      460.26      7.93 o 
  -3   4   7       46.34       49.36      2.83 o 
  -2   4   7      332.92      306.16      7.73 o 
  -1   4   7      244.81      240.19      6.70 o 
   0   4   7      303.87      317.18      7.96 o 
   1   4   7       12.81       18.62      1.82 o 
   2   4   7      208.22      236.93      7.39 o 
   3   4   7      585.38      578.70     12.39 o 
   4   4   7      102.95      107.12      4.39 o 
   5   4   7        4.17        2.95      1.23 o 
   6   4   7      234.82      240.79      8.06 o 
   7   4   7        1.79        2.95      1.60 o 
   8   4   7       32.89       24.28      4.81 o 
   9   4   7       19.28       18.40      3.08 o 
  10   4   7        2.15        4.11      2.37 o 
 -12   5   7        5.37        7.45      2.57 o 
 -11   5   7        7.77        5.94      2.04 o 
 -10   5   7      320.36      295.81      9.18 o 
  -9   5   7        0.83        0.84      1.01 o 
  -8   5   7       56.93       51.72      2.81 o 
  -7   5   7      106.89      103.66      5.16 o 
  -6   5   7        4.43        5.82      1.16 o 
  -5   5   7       45.77       33.51      3.05 o 
  -4   5   7        9.69        9.80      1.77 o 
  -3   5   7      129.47      140.56      7.23 o 
  -2   5   7      167.57      162.62      5.56 o 
  -1   5   7       81.20       62.08      3.41 o 
   0   5   7       26.41       21.31      2.89 o 
   1   5   7      214.98      229.41     17.83 o 
   2   5   7        0.76        1.28      1.13 o 
   3   5   7      139.77      137.23      5.33 o 
   4   5   7        0.75        1.60      1.36 o 
   5   5   7       97.67       95.01      4.52 o 
   6   5   7      207.12      190.80     10.28 o 
   7   5   7       86.85       78.48      4.75 o 
   8   5   7        2.37        1.44      1.65 o 
   9   5   7        1.65        1.66      1.84 o 
 -11   6   7        4.11        2.68      1.92 o 
 -10   6   7       11.25       12.72      2.60 o 
  -9   6   7       95.35      111.07      5.33 o 
  -8   6   7       41.87       45.51      3.47 o 
  -7   6   7      151.42      134.71      5.66 o 
  -6   6   7       83.20       85.22      4.42 o 
  -5   6   7      255.80      259.70      7.94 o 
  -4   6   7       26.14       24.04      2.60 o 
  -3   6   7       81.50       85.74     10.43 o 
  -2   6   7       46.20       30.50      3.85 o 
  -1   6   7      136.00      137.94      5.56 o 
   0   6   7      730.17      773.45     16.39 o 
   1   6   7      221.23      223.43      7.38 o 
   2   6   7       57.56       48.88      3.51 o 
   3   6   7        2.63        6.31      1.93 o 
   4   6   7      166.59      169.63      9.47 o 
   5   6   7      131.59      119.34      8.35 o 
   6   6   7       73.55       74.95      4.42 o 
   7   6   7        3.09        4.05      2.89 o 
   8   6   7       47.97       54.36      9.95 o 
 -10   7   7        4.25       -0.96      2.25 o 
  -9   7   7       20.80       29.85      4.81 o 
  -8   7   7       28.11       37.38      4.17 o 
  -7   7   7        1.74        3.45      1.77 o 
  -6   7   7       71.28       73.91      4.39 o 
  -5   7   7        0.13       -0.26      1.23 o 
  -4   7   7      150.84      156.35      6.24 o 
  -3   7   7        0.50        0.00      1.31 o 
  -2   7   7      148.37      166.84      6.47 o 
  -1   7   7      233.24      211.88     13.01 o 
   0   7   7       61.92       80.11      4.77 o 
   1   7   7       13.35       14.90      2.60 o 
   2   7   7      228.49      234.97      8.18 o 
   3   7   7        4.00        3.37      1.77 o 
   4   7   7      135.13      140.57      6.24 o 
   5   7   7       81.82       64.86      4.52 o 
   6   7   7        0.20        0.87      1.92 o 
  -7   8   7       26.89       28.13      3.38 o 
  -6   8   7        1.92        3.45      1.92 o 
  -5   8   7      121.00      120.26      5.89 o 
  -4   8   7        0.93        1.58      1.69 o 
  -3   8   7       48.62       50.26      4.09 o 
  -2   8   7       59.57       72.96      4.98 o 
  -1   8   7      108.61      121.58      7.71 o 
   0   8   7        5.73        6.26      2.27 o 
   1   8   7       69.25       69.83      4.88 o 
   2   8   7       25.90       27.27      3.51 o 
   3   8   7       46.90       57.67      4.54 o 
   4   8   7       22.42       20.95      9.79 o 
 -15   0   8       44.88       52.00      6.42 o 
 -14   0   8       57.13       49.12      6.10 o 
 -13   0   8       61.45       61.64      6.42 o 
 -12   0   8      613.33      604.60     20.59 o 
 -11   0   8       60.76       43.66      4.82 o 
 -10   0   8       23.51       24.51      2.38 o 
  -9   0   8      309.31      297.64      7.95 o 
  -8   0   8     3012.47     3060.79     69.18 o 
  -7   0   8      301.25      313.59      7.84 o 
  -6   0   8      269.58      245.66      6.58 o 
  -5   0   8      148.19      116.06      4.07 o 
  -4   0   8      635.01      628.83     12.62 o 
  -3   0   8      648.30      597.98     19.68 o 
  -2   0   8      625.15      521.67      8.03 o 
  -1   0   8      279.11      228.31      4.41 o 
   0   0   8     1121.40      978.39     13.87 o 
   1   0   8      232.47      240.64     16.07 o 
   2   0   8       36.48       40.86      1.83 o 
   3   0   8      275.93      288.86      7.16 o 
   4   0   8      370.39      352.31      6.70 o 
   5   0   8      355.44      348.08      8.65 o 
   6   0   8      701.89      671.83     15.94 o 
   7   0   8      317.20      321.75      8.87 o 
   8   0   8      157.86      169.73      7.71 o 
   9   0   8        2.77        5.14      3.21 o 
  10   0   8       85.88       98.88      8.35 o 
  11   0   8       97.39      104.99      8.67 o 
 -15   1   8       57.88       64.99      5.46 o 
 -14   1   8       26.39       26.83      3.40 o 
 -13   1   8      157.32      163.75      6.92 o 
 -12   1   8        4.92        3.47      1.77 o 
 -11   1   8      248.79      261.71      8.29 o 
 -10   1   8      326.25      361.23      6.53 o 
  -9   1   8      494.19      496.33      8.45 o 
  -8   1   8      201.83      202.85      4.38 o 
  -7   1   8      628.81      615.01      8.90 o 
  -6   1   8     2302.86     2243.30     25.81 o 
  -5   1   8       12.30       25.63      1.43 o 
  -4   1   8      284.22      297.75      4.97 o 
  -3   1   8      375.40      389.82      9.13 o 
  -2   1   8      164.04      200.90      3.09 o 
  -1   1   8      643.11      653.11      8.42 o 
   0   1   8      370.84      372.57      4.43 o 
   1   1   8       58.38       66.26      1.55 o 
   2   1   8      152.01      141.32      2.45 o 
   3   1   8     1882.14     1881.49     17.75 o 
   4   1   8        0.15        0.08      0.44 o 
   5   1   8       29.06       30.17      2.12 o 
   6   1   8       54.62       69.22      3.16 o 
   7   1   8      106.40       93.37      3.90 o 
   8   1   8       31.11       35.73      2.73 o 
   9   1   8       14.87       18.68      2.29 o 
  10   1   8       56.22       46.97      3.91 o 
  11   1   8        1.52        4.45      2.54 o 
 -14   2   8        0.00        2.11      1.92 o 
 -13   2   8        7.31        3.93      1.92 o 
 -12   2   8        6.27       10.20      2.24 o 
 -11   2   8        0.76       -0.18      1.23 o 
 -10   2   8       25.54       31.88      2.26 o 
  -9   2   8        0.02        1.35      0.92 o 
  -8   2   8      174.58      169.01      4.87 o 
  -7   2   8       59.94       63.21      2.28 o 
  -6   2   8      311.47      330.57      5.61 o 
  -5   2   8        0.31       -0.26      0.74 o 
  -4   2   8        8.43        5.08      0.73 o 
  -3   2   8     1517.27     1562.87     18.26 o 
  -2   2   8      286.37      231.97      3.92 o 
  -1   2   8      174.29      157.66      2.51 o 
   0   2   8     1153.27     1137.25     13.86 o 
   1   2   8     2373.27     2296.59     26.03 o 
   2   2   8      854.49      892.71     10.35 o 
   3   2   8       72.18       70.84      2.05 o 
   4   2   8      123.05      126.72      2.78 o 
   5   2   8       10.01       15.18      1.72 o 
   6   2   8      231.20      235.04      6.10 o 
   7   2   8       40.00       38.02      2.70 o 
   8   2   8      137.77      137.41      5.08 o 
   9   2   8       19.02       12.83      2.13 o 
  10   2   8       73.84       76.56      4.35 o 
 -14   3   8       38.47       35.82      6.74 o 
 -13   3   8       13.02       10.32      2.47 o 
 -12   3   8      128.54       95.84     10.11 o 
 -11   3   8       28.82       26.53      4.33 o 
 -10   3   8      392.07      357.25     31.35 o 
  -9   3   8       33.61       33.86      2.33 o 
  -8   3   8     1363.86     1387.18     20.32 o 
  -7   3   8      107.03       95.89      3.45 o 
  -6   3   8      376.80      381.88      6.33 o 
  -5   3   8      820.23      777.51     10.53 o 
  -4   3   8       41.74       36.35      1.60 o 
  -3   3   8     1089.53     1140.61     14.04 o 
  -2   3   8       12.68        5.85      1.01 o 
  -1   3   8      867.07      865.06     13.29 o 
   0   3   8     1114.98     1089.65     15.92 o 
   1   3   8       51.65       37.94      1.91 o 
   2   3   8      673.82      640.50     10.54 o 
   3   3   8        8.04        4.80      2.05 o 
   4   3   8      123.52      115.16      5.52 o 
   5   3   8        5.25        2.56      0.91 o 
   6   3   8      172.86      154.25      7.55 o 
   7   3   8        4.26        4.68      1.50 o 
   8   3   8       16.14       12.67      2.02 o 
   9   3   8       17.80       19.81      2.39 o 
  10   3   8       54.33       54.69      3.67 o 
 -13   4   8        0.07       -0.32      1.59 o 
 -12   4   8       46.57       41.36      5.62 o 
 -11   4   8        6.76        6.53      2.01 o 
 -10   4   8       82.46       92.69      4.88 o 
  -9   4   8     1058.57     1099.93     17.23 o 
  -8   4   8        3.43       -0.11      0.98 o 
  -7   4   8      865.02      905.16     14.30 o 
  -6   4   8      159.30      163.67      4.58 o 
  -5   4   8      301.33      315.92      6.32 o 
  -4   4   8      131.75      127.88      4.77 o 
  -3   4   8       20.30       11.56      1.59 o 
  -2   4   8      267.12      249.29      8.84 o 
  -1   4   8       77.89       76.35      3.74 o 
   0   4   8       40.52       44.55      2.83 o 
   1   4   8       48.96       42.14      2.72 o 
   2   4   8       81.11       85.15      3.97 o 
   3   4   8      199.10      169.81      5.67 o 
   4   4   8       14.72       15.09      2.15 o 
   5   4   8       97.93       98.05      3.68 o 
   6   4   8       83.45       86.28      4.75 o 
   7   4   8        6.94        8.65      1.64 o 
   8   4   8       36.72       41.22      3.89 o 
   9   4   8       67.31       65.24      3.98 o 
 -12   5   8      151.68      170.64      7.38 o 
 -11   5   8       21.44       28.84      3.29 o 
 -10   5   8        0.24        2.09      1.59 o 
  -9   5   8      130.96      133.17      4.56 o 
  -8   5   8       49.31       52.20      2.52 o 
  -7   5   8      191.58      195.73      6.70 o 
  -6   5   8      383.04      375.99      9.77 o 
  -5   5   8        0.05        1.12      1.13 o 
  -4   5   8      974.29      998.42     19.38 o 
  -3   5   8      141.21      122.54      5.00 o 
  -2   5   8      400.38      434.74     10.57 o 
  -1   5   8      308.73      304.68      8.40 o 
   0   5   8       71.77       79.49      4.98 o 
   1   5   8      585.36      624.18     17.38 o 
   2   5   8      209.11      205.56      6.80 o 
   3   5   8        0.31        0.00      1.60 o 
   4   5   8        3.92        0.67      1.44 o 
   5   5   8      171.56      166.66      6.42 o 
   6   5   8        7.49        6.26      2.09 o 
   7   5   8       13.98        9.34      2.37 o 
   8   5   8       84.11       87.08      5.43 o 
 -11   6   8        9.67        7.61      3.21 o 
 -10   6   8      173.16      181.13     10.60 o 
  -9   6   8       24.82       24.69      3.85 o 
  -8   6   8        0.24       -0.64      1.36 o 
  -7   6   8       28.71       32.20      3.15 o 
  -6   6   8        2.27       -0.47      1.60 o 
  -5   6   8       41.97       39.83      3.29 o 
  -4   6   8        0.19        0.80      2.89 o 
  -3   6   8      137.16      135.48      5.56 o 
  -2   6   8        0.20       -0.41      1.23 o 
  -1   6   8        5.47        7.93      2.41 o 
   0   6   8      366.15      383.54     10.34 o 
   1   6   8       94.30       84.81      4.54 o 
   2   6   8       62.25       62.51      4.07 o 
   3   6   8        0.59       -0.03      1.23 o 
   4   6   8        8.53        6.42      2.04 o 
   5   6   8       24.39       27.10      3.06 o 
   6   6   8        4.45        2.25      2.25 o 
   7   6   8       31.69       32.32      3.70 o 
  -9   7   8        2.55        5.14      3.21 o 
  -8   7   8        7.73        8.28      2.24 o 
  -7   7   8        2.02        1.70      1.60 o 
  -6   7   8        2.17        1.14      1.46 o 
  -5   7   8      107.83      109.48      5.33 o 
  -4   7   8      110.56       95.97      5.10 o 
  -3   7   8       44.73       37.25      3.40 o 
  -2   7   8        4.16        6.60      2.73 o 
  -1   7   8        6.12        4.19      1.92 o 
   0   7   8       19.35       22.68      2.95 o 
   1   7   8       83.78       88.43      4.98 o 
   2   7   8        8.07        8.16      3.21 o 
   3   7   8        0.72        0.11      1.69 o 
   4   7   8        4.44        8.51      2.37 o 
   5   7   8       31.20       26.94      3.29 o 
   6   7   8       13.40       16.69      4.17 o 
  -7   8   8       48.82       53.37      4.29 o 
  -6   8   8       68.47       69.32      4.88 o 
  -5   8   8        5.32        7.06      2.27 o 
  -4   8   8       39.57       46.24      3.97 o 
  -3   8   8        1.20        0.81      1.69 o 
  -2   8   8       14.80       13.70      4.49 o 
  -1   8   8       24.53       15.00      2.72 o 
   0   8   8       20.04       20.04      3.06 o 
   1   8   8        3.00        1.81      1.77 o 
   2   8   8       99.69      119.77      8.99 o 
   3   8   8        0.00       -0.72      1.92 o 
 -15   1   9       35.15       30.66      3.74 o 
 -14   1   9       66.47       65.48      4.98 o 
 -13   1   9       87.16       68.40      8.99 o 
 -12   1   9       92.85      106.76      5.43 o 
 -11   1   9       24.58       29.70      3.18 o 
 -10   1   9      274.98      273.44      5.62 o 
  -9   1   9      566.63      538.66      8.57 o 
  -8   1   9       10.98        9.82      1.62 o 
  -7   1   9       90.19       87.06      2.69 o 
  -6   1   9      283.01      279.82      5.18 o 
  -5   1   9        1.01       -0.18      0.60 o 
  -4   1   9     3168.63     3127.31     34.72 o 
  -3   1   9     1652.14     1633.68     16.86 o 
  -2   1   9      844.31      860.36      9.63 o 
  -1   1   9       42.66       38.17      1.18 o 
   0   1   9      765.17      748.36      8.44 o 
   1   1   9        4.90        3.98      0.61 o 
   2   1   9      604.07      616.81      6.98 o 
   3   1   9       85.32       85.28      2.36 o 
   4   1   9      192.10      190.39      5.10 o 
   5   1   9        3.29        0.73      1.49 o 
   6   1   9       99.36       98.85      3.92 o 
   7   1   9       29.26       25.98      3.78 o 
   8   1   9       52.38       57.73      3.64 o 
   9   1   9       94.26       99.50      6.44 o 
  10   1   9       50.49       45.18      4.39 o 
 -14   2   9       46.94       34.05      3.86 o 
 -13   2   9       22.84       18.73      4.49 o 
 -12   2   9        2.30        2.61      1.93 o 
 -11   2   9      181.00      185.56      5.43 o 
 -10   2   9       29.24       33.71      2.28 o 
  -9   2   9      789.80      776.48     11.19 o 
  -8   2   9      302.20      287.75      5.54 o 
  -7   2   9      414.01      425.73      7.10 o 
  -6   2   9      763.96      772.08     10.62 o 
  -5   2   9      129.74      165.34      3.62 o 
  -4   2   9      219.12      212.20      4.55 o 
  -3   2   9       14.27        8.72      1.20 o 
  -2   2   9     2031.81     2008.22     26.97 o 
  -1   2   9      315.51      334.64      5.39 o 
   0   2   9       25.35       27.12      1.43 o 
   1   2   9     1153.28     1224.67     13.61 o 
   2   2   9       72.79       83.20      2.27 o 
   3   2   9      629.23      621.02      8.04 o 
   4   2   9        2.93        1.39      0.85 o 
   5   2   9      157.99      160.08      4.92 o 
   6   2   9        2.28        0.87      1.13 o 
   7   2   9       17.80       24.54      2.44 o 
   8   2   9       29.25       24.66      2.54 o 
   9   2   9        9.14        5.66      1.78 o 
  10   2   9       21.97       19.30      2.96 o 
 -14   3   9       13.69       16.51      3.28 o 
 -13   3   9       98.25       97.77      5.56 o 
 -12   3   9       27.91       27.83      4.33 o 
 -11   3   9        2.05        1.23      1.46 o 
 -10   3   9       81.80       87.08      5.73 o 
  -9   3   9        0.07        0.60      0.91 o 
  -8   3   9      510.72      520.94      8.39 o 
  -7   3   9       95.69       99.50      3.44 o 
  -6   3   9       89.06       91.23      2.78 o 
  -5   3   9     2066.58     2163.32     25.21 o 
  -4   3   9      238.65      253.19      6.45 o 
  -3   3   9      270.72      275.84      6.06 o 
  -2   3   9      139.82      129.93      3.77 o 
  -1   3   9      256.75      227.49      7.79 o 
   0   3   9      132.45      121.40      3.71 o 
   1   3   9      500.26      462.57      7.19 o 
   2   3   9      710.18      743.69     12.10 o 
   3   3   9        5.32        3.83      0.92 o 
   4   3   9      424.00      452.54      7.61 o 
   5   3   9        9.75       10.65      1.69 o 
   6   3   9      183.02      188.30      5.61 o 
   7   3   9        6.08        5.58      1.58 o 
   8   3   9        0.17        0.30      1.21 o 
   9   3   9      160.85      148.39      5.66 o 
 -13   4   9       12.40       17.50      3.06 o 
 -12   4   9      129.71      135.87      6.47 o 
 -11   4   9       11.31       14.09      5.30 o 
 -10   4   9      157.90      146.96      6.12 o 
  -9   4   9      110.28       99.88     11.20 o 
  -8   4   9      259.08      250.27      6.17 o 
  -7   4   9        7.81        9.91      1.81 o 
  -6   4   9      458.30      508.17     11.82 o 
  -5   4   9        9.41        8.54      1.59 o 
  -4   4   9       85.77       99.73      4.31 o 
  -3   4   9       13.34       10.42      2.89 o 
  -2   4   9      135.54      152.03      5.33 o 
  -1   4   9      497.67      496.14     11.26 o 
   0   4   9      139.53      138.72      5.11 o 
   1   4   9      121.60      117.49      4.65 o 
   2   4   9        4.48        6.55      1.46 o 
   3   4   9       45.43       47.86      3.15 o 
   4   4   9      130.51      135.63      6.74 o 
   5   4   9       37.90       43.37      2.73 o 
   6   4   9      194.34      174.13      6.07 o 
   7   4   9        2.40        1.44      1.33 o 
   8   4   9        3.56        3.56      1.65 o 
   9   4   9        1.84        5.81      1.74 o 
 -12   5   9        8.39       12.00      2.60 o 
 -11   5   9       92.51      102.49      5.53 o 
 -10   5   9        0.09        1.44      1.59 o 
  -9   5   9       25.76       24.17      2.92 o 
  -8   5   9        0.21        2.15      1.77 o 
  -7   5   9       11.80       10.74      3.05 o 
  -6   5   9        5.30        5.94      1.82 o 
  -5   5   9       18.84       18.76      2.38 o 
  -4   5   9       92.94       80.06      4.09 o 
  -3   5   9        0.94        2.89      1.36 o 
  -2   5   9        8.85        8.53      1.82 o 
  -1   5   9       35.99       22.00      3.21 o 
   0   5   9      102.80      103.04      6.90 o 
   1   5   9      489.74      477.57     11.59 o 
   2   5   9      190.85      195.60     10.44 o 
   3   5   9        9.62       22.05      8.67 o 
   4   5   9       26.87       27.23      4.17 o 
   5   5   9      138.39      129.23     10.76 o 
   6   5   9       26.09       25.62      3.29 o 
   7   5   9       22.03       16.96      3.01 o 
   8   5   9        0.48        0.64      1.72 o 
 -11   6   9        1.03        0.06      1.92 o 
 -10   6   9       19.98       20.54      4.49 o 
  -9   6   9       14.58       16.03      2.60 o 
  -8   6   9       29.75       41.51      4.65 o 
  -7   6   9       44.54       41.55      3.38 o 
  -6   6   9      120.56      124.59      8.67 o 
  -5   6   9      206.21      206.06      7.26 o 
  -4   6   9       40.19       33.98      3.06 o 
  -3   6   9        1.44        2.67      1.46 o 
  -2   6   9        4.32        2.89      1.59 o 
  -1   6   9        9.46       12.25      3.85 o 
   0   6   9      179.09      158.14      6.24 o 
   1   6   9       94.78       99.21      4.99 o 
   2   6   9      225.21      212.07      7.49 o 
   3   6   9      417.82      424.29     11.46 o 
   4   6   9       48.57       36.12      3.38 o 
   5   6   9      108.67      102.08      5.30 o 
   6   6   9        9.33        7.20      4.33 o 
   7   6   9        2.66        1.98      1.92 o 
  -9   7   9        4.59        3.21      1.92 o 
  -8   7   9      300.67      311.70      9.87 o 
  -7   7   9       62.23       78.04      4.75 o 
  -6   7   9      150.07      148.25      6.47 o 
  -5   7   9      407.77      440.12     12.04 o 
  -4   7   9       32.34       31.35      3.18 o 
  -3   7   9       41.28       52.83      3.97 o 
  -2   7   9      125.68      135.20      6.01 o 
  -1   7   9        0.22       -0.54      1.46 o 
   0   7   9       23.56       25.94      3.18 o 
   1   7   9        0.01       -1.33      1.46 o 
   2   7   9        0.16        0.49      1.69 o 
   3   7   9       13.23        9.75      2.47 o 
   4   7   9       69.59       67.41      4.65 o 
   5   7   9        4.39        4.49      2.04 o 
  -6   8   9       13.01       12.63      2.70 o 
  -5   8   9       41.32       41.11      3.84 o 
  -4   8   9       94.01      100.73      5.66 o 
  -3   8   9       16.59       14.83      2.70 o 
  -2   8   9       37.50       38.36      3.86 o 
  -1   8   9       27.51       18.14      3.18 o 
   0   8   9       39.52       40.87      5.46 o 
   1   8   9       22.95       17.88      3.18 o 
   2   8   9        7.75        8.13      2.37 o 
 -14   0  10        0.25        1.93      2.89 o 
 -13   0  10       35.34       26.32      4.81 o 
 -12   0  10       40.99       37.56      4.82 o 
 -11   0  10       42.25       37.64      3.85 o 
 -10   0  10      160.48      143.22      5.68 o 
  -9   0  10        9.12       10.46      2.01 o 
  -8   0  10      135.27      120.76      4.88 o 
  -7   0  10      258.57      239.68      7.03 o 
  -6   0  10      860.98      868.31     16.75 o 
  -5   0  10        5.18        1.63      1.11 o 
  -4   0  10     3089.88     2970.71     47.17 o 
  -3   0  10      712.62      686.38     12.99 o 
  -2   0  10     1467.82     1644.65     27.44 o 
  -1   0  10     1069.42     1022.67     14.77 o 
   0   0  10      159.04      151.49      4.98 o 
   1   0  10     1501.48     1436.08     25.18 o 
   2   0  10      662.46      643.27     33.86 o 
   3   0  10       60.39       63.43      2.63 o 
   4   0  10        3.97        3.48      1.36 o 
   5   0  10      314.96      299.56     12.86 o 
   6   0  10      796.54      809.00     25.44 o 
   7   0  10       14.59       13.48      3.85 o 
   8   0  10      629.61      662.44     23.16 o 
   9   0  10        0.77       -3.37      2.25 o 
  10   0  10        0.22        2.57      2.89 o 
 -14   1  10       28.88       23.58      4.17 o 
 -13   1  10        0.46        1.16      1.69 o 
 -12   1  10       22.76       24.68      3.06 o 
 -11   1  10      146.07      159.60      5.06 o 
 -10   1  10       60.13       56.78      2.56 o 
  -9   1  10       40.55       44.32      3.43 o 
  -8   1  10       21.82       25.56      3.61 o 
  -7   1  10      101.90       96.82      2.99 o 
  -6   1  10        0.03        3.00      1.61 o 
  -5   1  10     2627.36     2564.55     29.40 o 
  -4   1  10     1140.42     1070.67     12.15 o 
  -3   1  10     1888.91     1825.08     21.19 o 
  -2   1  10      930.39      796.32      8.36 o 
  -1   1  10       37.43       35.12      1.23 o 
   0   1  10       36.04       30.75      1.23 o 
   1   1  10      163.13      161.99      3.32 o 
   2   1  10       24.42       22.01      1.36 o 
   3   1  10       53.28       65.23      2.23 o 
   4   1  10       75.29       66.98      3.34 o 
   5   1  10      247.92      267.88      6.50 o 
   6   1  10       47.49       38.74      2.74 o 
   7   1  10      147.47      151.68      5.24 o 
   8   1  10        0.04        0.00      2.00 o 
   9   1  10      115.22      110.99      8.83 o 
  10   1  10       17.11       24.90      3.63 o 
 -14   2  10       12.27       10.45      2.50 o 
 -13   2  10        5.53        4.32      2.00 o 
 -12   2  10       23.10       31.23      3.29 o 
 -11   2  10        3.40        1.85      2.06 o 
 -10   2  10      128.86      128.87      3.85 o 
  -9   2  10        0.04        0.61      0.97 o 
  -8   2  10       38.09       42.97      2.11 o 
  -7   2  10        3.30        3.06      0.88 o 
  -6   2  10      189.08      187.21      4.15 o 
  -5   2  10      205.00      227.91      4.54 o 
  -4   2  10     1103.42     1123.61     14.18 o 
  -3   2  10       14.11       11.99      1.08 o 
  -2   2  10      502.36      521.58      7.58 o 
  -1   2  10        3.34        2.88      0.75 o 
   0   2  10       26.11       22.32      1.81 o 
   1   2  10        0.01        0.17      1.14 o 
   2   2  10        9.81        4.03      0.87 o 
   3   2  10       34.38       39.33      1.78 o 
   4   2  10       35.61       43.39      2.55 o 
   5   2  10       85.08       89.17      3.68 o 
   6   2  10      215.58      230.22      6.28 o 
   7   2  10      129.69      115.03      4.61 o 
   8   2  10        3.04        3.07      1.47 o 
   9   2  10       51.94       49.71      3.48 o 
 -14   3  10       18.52       12.06      2.72 o 
 -13   3  10      131.01      137.88      6.58 o 
 -12   3  10        2.22        3.49      2.89 o 
 -11   3  10        4.52        4.23      1.77 o 
 -10   3  10       19.62       19.82      1.84 o 
  -9   3  10        0.05        0.32      0.96 o 
  -8   3  10       42.15       49.06      2.31 o 
  -7   3  10        0.22        0.27      0.83 o 
  -6   3  10      164.76      163.75      3.89 o 
  -5   3  10       19.29       21.79      1.91 o 
  -4   3  10      111.89      121.58      3.88 o 
  -3   3  10      796.88      777.55     12.71 o 
  -2   3  10       39.00       39.52      2.34 o 
  -1   3  10      212.39      206.61      6.36 o 
   0   3  10        1.07        1.65      0.93 o 
   1   3  10      487.29      522.28      8.00 o 
   2   3  10       10.12       12.00      1.20 o 
   3   3  10        9.07        4.63      0.94 o 
   4   3  10       77.17       77.13      2.86 o 
   5   3  10        8.09        7.95      1.50 o 
   6   3  10      188.78      182.66      5.73 o 
   7   3  10        0.92       -0.61      1.51 o 
   8   3  10        0.92        0.68      1.27 o 
   9   3  10        5.49        5.08      1.78 o 
 -13   4  10        0.51        1.43      1.92 o 
 -12   4  10       14.96       19.63      2.95 o 
 -11   4  10      211.50      205.72      8.03 o 
 -10   4  10      194.91      196.29      5.73 o 
  -9   4  10      234.35      225.45      6.05 o 
  -8   4  10       42.02       47.40      3.30 o 
  -7   4  10      189.54      190.81      6.58 o 
  -6   4  10      352.03      340.54      9.20 o 
  -5   4  10      116.06      120.26      4.88 o 
  -4   4  10        9.40       14.07      2.89 o 
  -3   4  10       57.86       50.64      4.33 o 
  -2   4  10      313.42      292.64      8.07 o 
  -1   4  10      105.63       94.18      4.31 o 
   0   4  10       77.97       86.70      4.82 o 
   1   4  10       38.29       36.56      4.01 o 
   2   4  10      131.50      150.16      9.96 o 
   3   4  10      241.93      241.12     10.60 o 
   4   4  10      335.80      335.87      7.70 o 
   5   4  10        3.95        3.48      1.37 o 
   6   4  10        4.17        5.08      2.26 o 
   7   4  10       22.54       13.80      2.14 o 
   8   4  10       33.70       36.98      4.78 o 
 -12   5  10       54.27       54.88      4.42 o 
 -11   5  10       23.75       16.05      4.17 o 
 -10   5  10        0.44       -0.48      1.36 o 
  -9   5  10       75.73       85.20      8.19 o 
  -8   5  10       44.93       43.73      4.33 o 
  -7   5  10      369.22      402.87     10.78 o 
  -6   5  10        4.28       16.63      9.95 o 
  -5   5  10        4.23        6.10      1.82 o 
  -4   5  10      237.76      234.14      7.38 o 
  -3   5  10       21.89       23.67      3.05 o 
  -2   5  10        0.30        1.77      1.36 o 
  -1   5  10       64.29       68.65      3.97 o 
   0   5  10      635.51      602.47     15.45 o 
   1   5  10      224.12      221.81      9.64 o 
   2   5  10      662.04      696.53     24.78 o 
   3   5  10      235.95      228.86      7.59 o 
   4   5  10        0.36        0.96      1.36 o 
   5   5  10      327.48      352.24     10.67 o 
   6   5  10        4.66        4.56      2.00 o 
   7   5  10       55.34       57.03      6.26 o 
 -11   6  10        5.38        7.38      3.53 o 
 -10   6  10        2.75        1.28      2.89 o 
  -9   6  10        0.25        0.32      1.59 o 
  -8   6  10       41.27       48.16      3.74 o 
  -7   6  10        2.07        0.92      1.54 o 
  -6   6  10      126.65      131.54      5.79 o 
  -5   6  10       43.24       37.58      3.29 o 
  -4   6  10        2.14        6.84      2.41 o 
  -3   6  10       77.83       65.66      4.07 o 
  -2   6  10      141.33      152.11      6.24 o 
  -1   6  10      533.95      555.83     13.41 o 
   0   6  10       32.55       35.27      3.29 o 
   1   6  10      130.77      144.61      6.01 o 
   2   6  10       31.55       28.22      3.06 o 
   3   6  10      102.94      105.36      5.33 o 
   4   6  10       69.78       89.76      4.98 o 
   5   6  10        0.68       -0.64      1.93 o 
   6   6  10       43.59       42.81      4.09 o 
  -9   7  10        4.98        8.99      2.24 o 
  -8   7  10       12.65       15.18      2.92 o 
  -7   7  10       10.14        6.47      2.24 o 
  -6   7  10        0.22        0.60      1.54 o 
  -5   7  10       40.96       44.96      3.84 o 
  -4   7  10       46.23       48.64      3.97 o 
  -3   7  10       20.54       12.47      2.47 o 
  -2   7  10      107.19      101.39      5.45 o 
  -1   7  10       20.80       21.47      3.05 o 
   0   7  10       21.61       22.60      5.46 o 
   1   7  10       18.43       16.08      2.83 o 
   2   7  10       30.67       23.94      3.18 o 
   3   7  10       45.66       44.08      4.65 o 
   4   7  10       54.51       58.89      4.52 o 
  -5   8  10       30.59       38.80      3.97 o 
  -4   8  10       17.17       15.76      2.83 o 
  -3   8  10       67.06       75.24      5.10 o 
  -2   8  10        5.20        3.28      2.15 o 
  -1   8  10        0.68       -0.02      1.77 o 
   0   8  10       12.61       12.18      2.83 o 
 -14   1  11        1.42       -0.39      1.93 o 
 -13   1  11        0.10       -0.50      1.54 o 
 -12   1  11      164.57      168.83      7.04 o 
 -11   1  11      168.35      159.70      4.45 o 
 -10   1  11        1.46        0.55      1.08 o 
  -9   1  11        6.06        7.03      1.37 o 
  -8   1  11      388.69      389.05      7.51 o 
  -7   1  11       19.50       25.25      1.79 o 
  -6   1  11       14.52       10.48      1.21 o 
  -5   1  11      198.77      189.15      4.21 o 
  -4   1  11       15.66       13.94      1.21 o 
  -3   1  11       55.14       64.89      2.83 o 
  -2   1  11       13.54       12.13      1.14 o 
  -1   1  11      295.48      291.51      5.32 o 
   0   1  11       87.51       86.22      2.48 o 
   1   1  11       15.66       16.39      1.31 o 
   2   1  11       43.88       48.38      1.96 o 
   3   1  11       21.65       15.69      1.36 o 
   4   1  11       47.35       43.26      4.90 o 
   5   1  11      373.55      398.26      8.59 o 
   6   1  11      323.59      335.25     10.45 o 
   7   1  11      107.33       97.82      5.56 o 
   8   1  11       47.58       57.88      4.65 o 
   9   1  11        0.72       -0.94      1.92 o 
 -14   2  11       41.92       37.91      3.97 o 
 -13   2  11       16.52       12.18      7.70 o 
 -12   2  11       90.07       85.48      6.90 o 
 -11   2  11      193.47      192.37      5.73 o 
 -10   2  11       29.69       27.85      2.29 o 
  -9   2  11      359.62      376.37      7.03 o 
  -8   2  11       26.83       16.98      2.55 o 
  -7   2  11      403.06      417.30      7.22 o 
  -6   2  11       25.00       23.73      1.62 o 
  -5   2  11      256.59      265.19      6.23 o 
  -4   2  11       22.28       24.52      1.96 o 
  -3   2  11        5.96        5.77      1.74 o 
  -2   2  11      129.73      112.97      2.92 o 
  -1   2  11       21.89       19.25      1.67 o 
   0   2  11     1482.43     1475.31     16.22 o 
   1   2  11      280.35      289.54      4.90 o 
   2   2  11       87.77       93.69      2.72 o 
   3   2  11      138.99      141.57      3.38 o 
   4   2  11      245.02      249.15      6.34 o 
   5   2  11        6.55        4.55      1.46 o 
   6   2  11       11.48       13.15      2.03 o 
   7   2  11      244.93      247.61      7.08 o 
   8   2  11       55.77       53.19      3.58 o 
   9   2  11       57.91       63.37      5.01 o 
 -13   3  11       23.58       24.43      3.85 o 
 -12   3  11       70.43       81.55      4.98 o 
 -11   3  11      107.02      106.77      4.32 o 
 -10   3  11      287.86      319.36      6.62 o 
  -9   3  11       31.86       33.18      2.12 o 
  -8   3  11      465.65      458.50      7.94 o 
  -7   3  11       12.76        7.41      1.22 o 
  -6   3  11      388.24      415.90      8.60 o 
  -5   3  11       11.15        3.69      2.16 o 
  -4   3  11      185.30      176.25      5.00 o 
  -3   3  11      344.74      347.51      7.42 o 
  -2   3  11       25.08       25.96      2.02 o 
  -1   3  11        2.14        0.16      0.92 o 
   0   3  11      124.04      115.37      3.23 o 
   1   3  11      239.82      241.38      6.08 o 
   2   3  11      400.19      380.59      6.06 o 
   3   3  11      372.51      400.17      6.36 o 
   4   3  11        7.70       10.68      1.46 o 
   5   3  11        0.14        0.51      1.17 o 
   6   3  11      153.55      152.72      6.77 o 
   7   3  11       51.97       55.85      5.22 o 
   8   3  11        8.14        9.62      2.13 o 
 -13   4  11      127.81      116.39      6.24 o 
 -12   4  11      124.56      132.81      6.44 o 
 -11   4  11       29.13       32.48      3.29 o 
 -10   4  11        0.05        0.90      1.23 o 
  -9   4  11        2.37       -0.49      1.46 o 
  -8   4  11      448.84      452.64      9.58 o 
  -7   4  11       37.42       51.05      3.63 o 
  -6   4  11       54.62       49.30      2.90 o 
  -5   4  11      383.74      406.46      8.59 o 
  -4   4  11       58.96       63.02      3.14 o 
  -3   4  11       23.90       27.64      3.11 o 
  -2   4  11      269.57      256.76      6.30 o 
  -1   4  11      258.47      252.63      6.24 o 
   0   4  11        1.34        1.07      1.31 o 
   1   4  11       81.97       92.15      4.31 o 
   2   4  11       14.55       11.75      3.21 o 
   3   4  11        7.40        9.08      2.52 o 
   4   4  11       51.27       52.30      3.04 o 
   5   4  11        4.91        3.41      1.39 o 
   6   4  11       51.39       48.40      3.26 o 
   7   4  11        4.67        5.49      1.65 o 
 -12   5  11        0.01        1.60      2.57 o 
 -11   5  11        9.55        9.95      3.53 o 
 -10   5  11       26.78       28.63      2.77 o 
  -9   5  11        8.96        5.22      2.15 o 
  -8   5  11       17.84       16.66      2.60 o 
  -7   5  11        2.74        3.19      1.69 o 
  -6   5  11       22.40       20.26      3.05 o 
  -5   5  11        4.89        3.53      1.59 o 
  -4   5  11       17.21       11.84      2.15 o 
  -3   5  11        0.40       -0.21      1.00 o 
  -2   5  11        1.25        2.69      1.46 o 
  -1   5  11      120.71      116.00      5.22 o 
   0   5  11      221.51      204.26      7.15 o 
   1   5  11       47.40       41.52      3.29 o 
   2   5  11        2.74       -0.25      1.46 o 
   3   5  11       42.04       39.55      4.65 o 
   4   5  11       21.58       16.96      2.28 o 
   5   5  11       19.68       23.02      3.69 o 
   6   5  11        0.52       -0.06      1.60 o 
 -10   6  11       38.59       32.85      3.61 o 
  -9   6  11       12.73       11.24      2.50 o 
  -8   6  11        0.15       -0.69      1.46 o 
  -7   6  11        2.45        4.25      1.92 o 
  -6   6  11       52.74       52.11      5.30 o 
  -5   6  11        0.02       -0.13      1.77 o 
  -4   6  11       15.59       18.02      3.21 o 
  -3   6  11       91.66       94.07      7.06 o 
  -2   6  11      185.55      175.41      6.92 o 
  -1   6  11      197.49      186.34     17.51 o 
   0   6  11       56.55       57.29      3.97 o 
   1   6  11       65.14       65.50      4.31 o 
   2   6  11        0.89        1.46      1.46 o 
   3   6  11        5.76        4.65      1.82 o 
   4   6  11        3.51        4.33      2.04 o 
   5   6  11       12.66        7.52      3.53 o 
  -8   7  11        2.58        1.45      1.84 o 
  -7   7  11        0.08        0.55      1.84 o 
  -6   7  11        4.35        9.63      3.37 o 
  -5   7  11        4.50        5.85      2.25 o 
  -4   7  11       45.82       38.91      3.70 o 
  -3   7  11       92.69       95.91      9.79 o 
  -2   7  11      108.72      117.85     10.11 o 
  -1   7  11      165.87      148.02      6.67 o 
   0   7  11       19.79       20.55      2.95 o 
   1   7  11      190.10      192.37      7.71 o 
   2   7  11       26.24       30.30      3.51 o 
   3   7  11       11.20       15.84      5.62 o 
 -14   0  12        0.00        0.00      2.57 o 
 -13   0  12      302.29      291.75     13.82 o 
 -12   0  12        6.61        3.85      2.89 o 
 -11   0  12      100.78      107.68      5.22 o 
 -10   0  12      725.22      737.60     16.16 o 
  -9   0  12      250.50      271.19     12.21 o 
  -8   0  12      113.91       92.53      4.62 o 
  -7   0  12        0.04        2.07      1.36 o 
  -6   0  12      141.66      124.23      4.93 o 
  -5   0  12      290.51      326.79      9.32 o 
  -4   0  12        7.12       10.57      3.53 o 
  -3   0  12       17.64       20.33      3.37 o 
  -2   0  12      184.29      166.15      6.10 o 
  -1   0  12      293.10      290.51      7.97 o 
   0   0  12      271.08      283.76      7.94 o 
   1   0  12      749.83      755.85     15.72 o 
   2   0  12        2.63        6.26      2.04 o 
   3   0  12      524.96      552.89     13.83 o 
   4   0  12       23.09       23.43      4.49 o 
   5   0  12        3.54        4.49      2.89 o 
   6   0  12      106.24       93.76      7.71 o 
   7   0  12        9.34        8.99      3.85 o 
   8   0  12        4.13        2.25      2.89 o 
 -14   1  12        5.44        1.68      1.92 o 
 -13   1  12       19.73       16.14      2.83 o 
 -12   1  12       40.47       40.44      4.17 o 
 -11   1  12        1.60        2.25      1.62 o 
 -10   1  12      163.49      160.68      4.49 o 
  -9   1  12      457.84      439.56      7.91 o 
  -8   1  12      102.60      104.38      3.48 o 
  -7   1  12       13.64        6.90      1.30 o 
  -6   1  12       82.36       82.45      3.29 o 
  -5   1  12        0.55       -0.20      0.79 o 
  -4   1  12        8.26       10.16      1.62 o 
  -3   1  12       18.73       17.02      1.74 o 
  -2   1  12       99.16       92.81      4.87 o 
  -1   1  12      820.48      808.70     10.01 o 
   0   1  12      669.24      709.77      9.17 o 
   1   1  12       51.93       48.49      2.08 o 
   2   1  12      339.06      366.46      5.96 o 
   3   1  12       53.95       56.67      2.87 o 
   4   1  12      172.14      188.38     11.40 o 
   5   1  12       24.92       28.23      4.33 o 
   6   1  12        1.19        2.31      2.15 o 
   7   1  12       10.25        6.04      4.49 o 
   8   1  12        1.03        2.07      2.00 o 
 -14   2  12        1.02        1.75      2.00 o 
 -13   2  12        6.41        3.42      2.00 o 
 -12   2  12       15.28       12.19      2.60 o 
 -11   2  12        1.77        2.97      1.28 o 
 -10   2  12       48.94       40.64      2.40 o 
  -9   2  12      181.83      172.20      4.61 o 
  -8   2  12       22.74       21.55      1.85 o 
  -7   2  12       97.19       99.80      3.25 o 
  -6   2  12      418.47      434.96      7.67 o 
  -5   2  12      818.17      796.76     13.39 o 
  -4   2  12       69.79       79.45      3.35 o 
  -3   2  12      186.87      187.98      5.17 o 
  -2   2  12       28.65       27.81      2.12 o 
  -1   2  12        0.01        0.69      0.74 o 
   0   2  12      150.24      144.65      3.34 o 
   1   2  12       31.08       38.05      1.83 o 
   2   2  12       57.89       65.16      2.44 o 
   3   2  12        5.16        5.06      1.25 o 
   4   2  12       47.30       47.76      2.95 o 
   5   2  12       17.24       23.56      2.69 o 
   6   2  12        2.36        0.69      1.30 o 
   7   2  12       55.42       54.26      4.47 o 
   8   2  12        3.66        4.99      2.24 o 
 -13   3  12        3.92        4.39      2.37 o 
 -12   3  12        0.58        2.03      1.77 o 
 -11   3  12      142.65      154.91      4.65 o 
 -10   3  12       22.66       22.78      2.00 o 
  -9   3  12       66.87       57.80      2.71 o 
  -8   3  12      133.22      125.55      4.57 o 
  -7   3  12      122.38      117.45      4.32 o 
  -6   3  12        1.34        4.37      1.41 o 
  -5   3  12        2.46        1.95      1.51 o 
  -4   3  12        2.77        1.49      1.39 o 
  -3   3  12       10.35        9.66      1.58 o 
  -2   3  12      411.89      428.16      8.66 o 
  -1   3  12      226.57      225.99      5.80 o 
   0   3  12      144.66      145.33      4.45 o 
   1   3  12        9.99        8.25      1.56 o 
   2   3  12       73.82       66.19      2.70 o 
   3   3  12       19.66       21.53      1.82 o 
   4   3  12       34.45       36.22      2.67 o 
   5   3  12        5.72        4.26      1.50 o 
   6   3  12      137.87      147.69      5.33 o 
   7   3  12        8.89        9.60      2.06 o 
 -12   4  12       31.73       32.10      5.14 o 
 -11   4  12       20.10       16.37      4.17 o 
 -10   4  12      145.74      141.07      6.47 o 
  -9   4  12        2.61        3.32      1.92 o 
  -8   4  12      109.34      106.29      9.31 o 
  -7   4  12       62.28       73.78      4.33 o 
  -6   4  12       34.15       41.29      2.71 o 
  -5   4  12        3.06        3.72      1.27 o 
  -4   4  12      302.66      291.66      7.04 o 
  -3   4  12       25.61       31.75      4.17 o 
  -2   4  12      194.78      191.13      6.59 o 
  -1   4  12      507.31      469.47      9.47 o 
   0   4  12      228.06      216.06      7.27 o 
   1   4  12      118.99      119.66      5.94 o 
   2   4  12        0.01        2.32      2.14 o 
   3   4  12       32.69       38.20      3.18 o 
   4   4  12        0.00        0.58      1.60 o 
   5   4  12      153.65      148.42      6.63 o 
   6   4  12        0.04        0.49      1.39 o 
 -11   5  12        3.92        2.57      2.57 o 
 -10   5  12       28.45       28.56      3.40 o 
  -9   5  12       79.75       90.17     10.43 o 
  -8   5  12        0.20        1.44      1.59 o 
  -7   5  12      338.48      355.40     10.34 o 
  -6   5  12        0.15       -1.00      1.00 o 
  -5   5  12      206.71      208.71     14.46 o 
  -4   5  12       19.01       14.47      3.37 o 
  -3   5  12      230.72      229.54      7.72 o 
  -2   5  12      124.68      133.09     10.92 o 
  -1   5  12       53.49       43.00      3.51 o 
   0   5  12        0.05        0.00      1.36 o 
   1   5  12       55.19       61.64      4.09 o 
   2   5  12      130.28      152.48      6.24 o 
   3   5  12       69.20       59.24      4.09 o 
   4   5  12       88.95       93.81      4.26 o 
   5   5  12        3.01       -1.78      1.36 o 
 -10   6  12       11.98        7.70      2.37 o 
  -9   6  12       22.36       21.89      4.33 o 
  -8   6  12        7.23        9.43      3.37 o 
  -7   6  12       80.54       83.16      4.98 o 
  -6   6  12      140.71      126.26      6.01 o 
  -5   6  12        0.72        2.52      1.69 o 
  -4   6  12      168.04      174.56     13.01 o 
  -3   6  12       13.21        9.31      2.15 o 
  -2   6  12        2.62        0.71      1.44 o 
  -1   6  12        0.01        0.35      1.46 o 
   0   6  12        0.08       -0.64      2.09 o 
   1   6  12        6.44        8.83      2.27 o 
   2   6  12       15.42       17.60      4.81 o 
   3   6  12        0.79        1.26      1.69 o 
   4   6  12        1.03        2.42      1.92 o 
  -7   7  12        0.18        0.19      1.60 o 
  -6   7  12        2.92        4.10      2.08 o 
  -5   7  12        0.18        0.80      1.82 o 
  -4   7  12       18.94        6.20      5.78 o 
  -3   7  12       16.31       15.44      2.83 o 
  -2   7  12        0.56        0.00      1.59 o 
  -1   7  12        8.84       10.19      4.17 o 
   0   7  12        2.11        2.87      1.92 o 
   1   7  12        1.35        1.11      1.69 o 
 -13   1  13        0.36       -0.34      1.69 o 
 -12   1  13        0.39        1.93      1.30 o 
 -11   1  13       57.99       63.49      3.01 o 
 -10   1  13       28.38       23.67      2.59 o 
  -9   1  13      119.19      118.16      3.85 o 
  -8   1  13       86.50       73.14      3.71 o 
  -7   1  13      130.15      141.66      3.97 o 
  -6   1  13      261.38      257.54      5.48 o 
  -5   1  13       17.49       18.43      1.59 o 
  -4   1  13      176.26      177.00      7.42 o 
  -3   1  13        7.57        5.54      1.47 o 
  -2   1  13      263.26      283.66      5.59 o 
  -1   1  13       57.01       55.51      2.18 o 
   0   1  13      188.61      180.93      3.91 o 
   1   1  13      270.18      253.40      4.82 o 
   2   1  13       27.45       29.11      2.20 o 
   3   1  13       23.96       27.77      2.59 o 
   4   1  13      110.96      105.47      5.56 o 
   5   1  13       20.00       27.55      3.38 o 
   6   1  13       22.99       17.65      3.85 o 
   7   1  13        2.84        3.58      2.24 o 
 -13   2  13       12.78       10.91      2.72 o 
 -12   2  13       50.84       56.85      4.47 o 
 -11   2  13       13.88       10.40      1.72 o 
 -10   2  13       91.52      105.42      3.77 o 
  -9   2  13        9.66        6.91      1.42 o 
  -8   2  13       76.31       94.88      3.39 o 
  -7   2  13       51.59       50.25      3.06 o 
  -6   2  13       45.37       44.69      2.84 o 
  -5   2  13      692.22      660.80     11.89 o 
  -4   2  13       19.46       22.27      2.12 o 
  -3   2  13     1415.11     1389.13     20.81 o 
  -2   2  13        1.78        1.04      1.04 o 
  -1   2  13       38.13       42.01      2.20 o 
   0   2  13      644.99      667.60      8.97 o 
   1   2  13       74.27       72.68      2.57 o 
   2   2  13      164.60      172.21      3.98 o 
   3   2  13        6.52        6.40      1.39 o 
   4   2  13       86.18       88.23      4.98 o 
   5   2  13      103.53       93.56     10.76 o 
   6   2  13        6.93        8.64      2.37 o 
   7   2  13       11.62        5.78      2.47 o 
 -13   3  13        2.86        1.11      1.92 o 
 -12   3  13       53.57       46.10      3.20 o 
 -11   3  13      139.38      145.20      4.52 o 
 -10   3  13       11.85       13.70      2.09 o 
  -9   3  13      171.76      210.91      6.30 o 
  -8   3  13      177.51      171.66      5.56 o 
  -7   3  13       27.58       18.81      2.08 o 
  -6   3  13      294.83      305.92      7.42 o 
  -5   3  13       31.53       38.11      2.65 o 
  -4   3  13      131.27      144.33      6.17 o 
  -3   3  13        6.18        7.81      1.65 o 
  -2   3  13      716.58      713.45     19.96 o 
  -1   3  13      100.03      118.63      4.26 o 
   0   3  13        0.19        0.55      1.14 o 
   1   3  13      177.30      202.49      4.33 o 
   2   3  13        5.88        4.36      1.04 o 
   3   3  13      236.46      252.25      5.77 o 
   4   3  13       26.60       29.41      2.52 o 
   5   3  13       31.00       31.15      4.31 o 
   6   3  13       31.63       28.81      2.86 o 
 -12   4  13       28.49       24.39      5.14 o 
 -11   4  13        0.82        4.01      2.27 o 
 -10   4  13        1.80        4.63      3.21 o 
  -9   4  13        9.63       10.58      2.58 o 
  -8   4  13       72.31       78.05      3.88 o 
  -7   4  13       85.52      100.25      6.56 o 
  -6   4  13       27.89       32.03      2.58 o 
  -5   4  13      137.34      151.87      5.12 o 
  -4   4  13       60.94       59.49      3.14 o 
  -3   4  13        5.01        5.41      1.46 o 
  -2   4  13       16.57       16.49      1.97 o 
  -1   4  13       56.63       60.18      3.27 o 
   0   4  13        3.54        3.99      1.40 o 
   1   4  13      378.88      410.00     11.02 o 
   2   4  13       34.03       40.06      2.81 o 
   3   4  13        1.00        0.98      1.41 o 
   4   4  13        3.56        6.73      1.74 o 
   5   4  13       75.98       74.13      4.02 o 
 -11   5  13        2.77        3.21      2.89 o 
 -10   5  13        0.01        2.33      1.77 o 
  -9   5  13        1.15        1.45      1.69 o 
  -8   5  13       12.39       10.60      2.37 o 
  -7   5  13        0.30       -0.64      1.36 o 
  -6   5  13        2.67        3.77      1.69 o 
  -5   5  13        1.04        1.77      1.44 o 
  -4   5  13        3.40        1.10      2.09 o 
  -3   5  13        9.59        8.93      2.73 o 
  -2   5  13       77.94       78.60      5.30 o 
  -1   5  13       43.21       37.12      7.38 o 
   0   5  13       60.48       62.94      4.31 o 
   1   5  13       36.88       34.51      3.40 o 
   2   5  13       21.30       15.83      2.72 o 
   3   5  13       44.26       37.08      2.97 o 
   4   5  13        1.42        0.80      1.82 o 
  -9   6  13        7.51        7.54      2.50 o 
  -8   6  13       63.72       70.12      4.88 o 
  -7   6  13       50.77       51.37      4.19 o 
  -6   6  13       43.30       30.02      3.40 o 
  -5   6  13       48.26       48.45      3.97 o 
  -4   6  13       10.82       12.32      2.37 o 
  -3   6  13        6.25        8.16      2.15 o 
  -2   6  13        0.24       -1.85      1.23 o 
  -1   6  13        1.78       -0.87      1.54 o 
   0   6  13       31.37       28.86      3.29 o 
   1   6  13        5.60        4.01      1.82 o 
   2   6  13       41.47       48.15      3.97 o 
  -5   7  13       42.97       40.16      4.07 o 
  -4   7  13       32.11       34.86      3.70 o 
  -3   7  13        0.16        1.71      1.69 o 
  -2   7  13        5.30        3.92      2.00 o 
  -1   7  13       12.38        8.39      2.31 o 
 -13   0  14        6.70        4.49      3.21 o 
 -12   0  14        0.21       -0.42      1.46 o 
 -11   0  14       68.76       65.80      6.42 o 
 -10   0  14       84.55       85.62      4.98 o 
  -9   0  14       32.46       30.25      3.06 o 
  -8   0  14        4.36        0.92      1.54 o 
  -7   0  14      297.19      283.32      8.46 o 
  -6   0  14      220.80      228.60      7.40 o 
  -5   0  14       83.90       81.33      4.66 o 
  -4   0  14      850.89      829.59     16.84 o 
  -3   0  14      149.03      160.59      9.64 o 
  -2   0  14      825.55      855.70     26.10 o 
  -1   0  14       28.94       34.67      5.14 o 
   0   0  14       19.20       27.28      4.17 o 
   1   0  14        0.07        1.49      3.37 o 
   2   0  14      275.72      265.14     11.73 o 
   3   0  14       30.07       40.77      5.14 o 
   4   0  14       37.35       30.17      5.14 o 
   5   0  14      294.76      323.55     15.10 o 
   6   0  14       10.06        8.67      3.85 o 
 -13   1  14        9.92        7.06      2.37 o 
 -12   1  14        2.19        1.64      1.27 o 
 -11   1  14        3.70        3.01      1.32 o 
 -10   1  14        0.69        0.64      1.14 o 
  -9   1  14        3.44        2.41      1.39 o 
  -8   1  14       12.53       12.60      1.74 o 
  -7   1  14       92.71       81.37      3.12 o 
  -6   1  14       53.34       48.74      2.97 o 
  -5   1  14      119.30      108.37      4.20 o 
  -4   1  14      274.62      268.92      6.66 o 
  -3   1  14       47.90       47.32      2.92 o 
  -2   1  14       96.78      103.51      5.56 o 
  -1   1  14      212.49      197.56      4.74 o 
   0   1  14        0.27        0.27      1.18 o 
   1   1  14      153.43      170.49      4.64 o 
   2   1  14        0.18       -0.37      1.30 o 
   3   1  14       59.51       67.66      4.52 o 
   4   1  14      108.14      114.97      6.01 o 
   5   1  14       28.90       25.17      3.51 o 
   6   1  14      119.73      139.43      6.99 o 
 -13   2  14       10.55        8.47      2.37 o 
 -12   2  14       14.04       16.40      2.34 o 
 -11   2  14        1.80        4.23      1.43 o 
 -10   2  14       31.40       31.19      2.35 o 
  -9   2  14       21.93       22.36      2.47 o 
  -8   2  14       36.54       33.41      2.96 o 
  -7   2  14      193.33      165.31      5.36 o 
  -6   2  14        5.45        5.40      1.51 o 
  -5   2  14      254.14      238.34      6.40 o 
  -4   2  14       28.84       23.06      3.01 o 
  -3   2  14       13.65       11.25      2.50 o 
  -2   2  14        0.01        0.42      1.09 o 
  -1   2  14       25.47       19.77      1.79 o 
   0   2  14       11.12        9.40      1.53 o 
   1   2  14       53.68       46.42      2.75 o 
   2   2  14       22.94       31.55      1.95 o 
   3   2  14       82.07      103.44      5.30 o 
   4   2  14       28.08       27.16      3.38 o 
   5   2  14        1.90        3.35      2.24 o 
   6   2  14       25.30       25.21      3.47 o 
 -12   3  14        7.47       11.46      2.60 o 
 -11   3  14       94.04      112.35      4.81 o 
 -10   3  14      109.83      114.99      4.81 o 
  -9   3  14        0.05       -2.45      2.09 o 
  -8   3  14       10.03        9.66      1.89 o 
  -7   3  14      204.91      187.13      5.87 o 
  -6   3  14       16.40       16.81      2.16 o 
  -5   3  14        8.91       12.53      1.91 o 
  -4   3  14        3.99        3.74      1.51 o 
  -3   3  14        0.01       -0.08      1.13 o 
  -2   3  14       16.21       17.50      2.02 o 
  -1   3  14       27.72       24.13      1.94 o 
   0   3  14       28.08       24.16      1.99 o 
   1   3  14      193.80      194.49      5.05 o 
   2   3  14       55.09       54.74      2.44 o 
   3   3  14       32.30       28.31      2.20 o 
   4   3  14        0.65       -0.32      1.11 o 
   5   3  14        1.02        2.55      1.50 o 
 -11   4  14        9.70        6.51      2.37 o 
 -10   4  14       36.97       34.30      4.98 o 
  -9   4  14       30.65       29.90      3.64 o 
  -8   4  14       18.60       16.68      2.16 o 
  -7   4  14       56.95       54.99      3.33 o 
  -6   4  14        0.85        0.28      1.27 o 
  -5   4  14       30.38       26.55      2.48 o 
  -4   4  14      203.82      187.78      7.07 o 
  -3   4  14       49.00       45.23      2.95 o 
  -2   4  14        2.35        4.34      1.46 o 
  -1   4  14        4.04        5.33      1.51 o 
   0   4  14      287.89      291.60      7.42 o 
   1   4  14       14.14       14.37      2.13 o 
   2   4  14       66.67       68.33      3.70 o 
   3   4  14        3.21        1.91      1.55 o 
   4   4  14        5.86        5.19      3.49 o 
 -10   5  14       27.02       28.42      3.51 o 
  -9   5  14       53.00       51.84      4.31 o 
  -8   5  14       58.87       64.58      5.62 o 
  -7   5  14        1.40       -0.51      1.31 o 
  -6   5  14       19.44       24.97      3.06 o 
  -5   5  14       26.14       29.67      3.29 o 
  -4   5  14       98.46      100.80      5.21 o 
  -3   5  14      153.75      144.88     10.28 o 
  -2   5  14       43.81       35.80      3.40 o 
  -1   5  14      381.40      404.26     11.36 o 
   0   5  14        0.50       -0.81      2.25 o 
   1   5  14        6.54       10.28      3.85 o 
   2   5  14       38.58       43.48      3.21 o 
   3   5  14        0.56        2.60      1.61 o 
  -8   6  14        2.57        1.68      4.17 o 
  -7   6  14        0.02        0.60      1.54 o 
  -6   6  14       13.25        6.17      2.15 o 
  -5   6  14       50.36       56.65      4.42 o 
  -4   6  14       31.43       31.78      4.81 o 
  -3   6  14       17.81       15.86      2.83 o 
  -2   6  14       81.03       81.49      5.30 o 
  -1   6  14       21.12       20.23      2.95 o 
   0   6  14      113.85      115.87      6.13 o 
   1   6  14       27.69       31.43      5.94 o 
 -13   1  15        6.70        2.98      2.37 o 
 -12   1  15      105.95      116.83      4.94 o 
 -11   1  15        1.70        1.70      1.30 o 
 -10   1  15       14.54        9.16      1.66 o 
  -9   1  15       36.95       43.30      3.20 o 
  -8   1  15        5.02        4.86      1.70 o 
  -7   1  15       71.72       71.72      3.67 o 
  -6   1  15        0.00        1.67      1.36 o 
  -5   1  15       38.05       39.80      2.79 o 
  -4   1  15       30.12       25.14      4.11 o 
  -3   1  15       25.04       27.24      2.45 o 
  -2   1  15       47.61       51.68      4.31 o 
  -1   1  15       16.76       15.71      3.06 o 
   0   1  15      231.93      244.13      7.58 o 
   1   1  15       11.84       13.59      1.83 o 
   2   1  15       17.49       14.72      1.90 o 
   3   1  15      125.94      147.05      6.57 o 
   4   1  15       18.45       16.20      3.21 o 
   5   1  15        3.69        2.94      2.73 o 
 -12   2  15       19.18       14.49      2.39 o 
 -11   2  15       40.66       53.98      4.40 o 
 -10   2  15        5.25        2.95      1.65 o 
  -9   2  15        8.40        5.95      1.83 o 
  -8   2  15      188.10      183.60      5.97 o 
  -7   2  15       30.23       32.76      2.71 o 
  -6   2  15        5.88        7.89      1.69 o 
  -5   2  15        7.65        7.94      1.69 o 
  -4   2  15        2.17        4.93      1.56 o 
  -3   2  15      110.73      129.85      4.68 o 
  -2   2  15       26.32       27.84      2.50 o 
  -1   2  15      200.54      215.28      6.08 o 
   0   2  15      159.43      167.37      4.59 o 
   1   2  15      109.80       98.39      4.89 o 
   2   2  15        4.55        5.36      1.70 o 
   3   2  15       84.09       77.45      4.78 o 
   4   2  15       14.96       15.51      2.70 o 
   5   2  15        0.49        0.07      1.94 o 
 -11   3  15        2.35        1.79      1.58 o 
 -10   3  15       15.31       23.06      2.65 o 
  -9   3  15       50.41       55.14      3.51 o 
  -8   3  15       76.49      103.17      4.44 o 
  -7   3  15      131.90      140.92      5.59 o 
  -6   3  15       37.83       36.00      2.82 o 
  -5   3  15       66.01       77.93      3.81 o 
  -4   3  15        5.64        5.32      1.60 o 
  -3   3  15       32.32       35.50      2.77 o 
  -2   3  15      124.42      126.66      4.74 o 
  -1   3  15      141.84      152.74      4.52 o 
   0   3  15      248.97      262.38      6.14 o 
   1   3  15       19.48       18.10      1.98 o 
   2   3  15        9.32       13.24      2.17 o 
   3   3  15        3.75        4.37      1.69 o 
   4   3  15       63.71       64.53      4.70 o 
 -10   4  15       18.63       13.56      2.26 o 
  -9   4  15        2.46        4.03      2.98 o 
  -8   4  15        7.23       10.74      2.02 o 
  -7   4  15        1.52        0.64      1.30 o 
  -6   4  15       91.09       92.65      4.19 o 
  -5   4  15        0.77       -0.16      1.11 o 
  -4   4  15       45.97       44.77      3.09 o 
  -3   4  15       67.51       64.69      7.68 o 
  -2   4  15        4.70        4.26      1.65 o 
  -1   4  15      172.78      162.17      5.50 o 
   0   4  15       14.95       15.18      1.92 o 
   1   4  15       40.50       46.04      2.77 o 
   2   4  15        3.87        1.25      1.50 o 
   3   4  15       83.76       97.64      5.76 o 
  -9   5  15        5.70        4.49      2.89 o 
  -8   5  15       20.75       20.94      6.74 o 
  -7   5  15       10.19        9.19      5.14 o 
  -6   5  15        1.12       -0.52      1.46 o 
  -5   5  15        9.45       10.85      3.05 o 
  -4   5  15        7.26        6.78      2.01 o 
  -3   5  15       12.76       10.86      2.37 o 
  -2   5  15       71.64       64.37      4.52 o 
  -1   5  15        4.65        4.78      2.00 o 
   0   5  15       16.81       11.57      2.57 o 
   1   5  15       40.00       43.35      3.25 o 
   2   5  15        3.65        8.60      1.97 o 
  -6   6  15       34.10       36.75      4.65 o 
  -5   6  15        5.13        2.09      1.59 o 
  -4   6  15       15.38        5.98      2.15 o 
  -3   6  15       73.61       56.86      9.79 o 
  -2   6  15       48.07       47.64      4.19 o 
  -1   6  15       54.26       53.02      9.31 o 
 -12   0  16        5.31        7.90      3.69 o 
 -11   0  16       33.75       32.37      3.74 o 
 -10   0  16       44.52       45.04      3.93 o 
  -9   0  16       30.55       24.52      3.15 o 
  -8   0  16       15.64       14.73      6.90 o 
  -7   0  16        8.37        5.78      3.53 o 
  -6   0  16       69.22       63.24      6.74 o 
  -5   0  16       14.07        5.78      3.21 o 
  -4   0  16        3.05        4.49      3.53 o 
  -3   0  16       52.79       59.07      6.74 o 
  -2   0  16      160.63      143.56      9.63 o 
  -1   0  16      176.13      196.24     11.24 o 
   0   0  16      127.49      123.95      8.99 o 
   1   0  16        7.47        7.06      3.85 o 
   2   0  16      103.22      102.42      7.71 o 
   3   0  16       44.87       63.88      6.74 o 
   4   0  16        1.43        5.14      3.53 o 
 -12   1  16        3.16        3.43      2.50 o 
 -11   1  16        0.01        1.81      1.35 o 
 -10   1  16       13.80       14.71      2.39 o 
  -9   1  16       91.02       90.59      4.35 o 
  -8   1  16        1.79        1.25      1.18 o 
  -7   1  16        0.04        0.06      1.32 o 
  -6   1  16        0.23        0.85      1.26 o 
  -5   1  16        0.02        0.77      1.23 o 
  -4   1  16        7.28        6.68      2.60 o 
  -3   1  16       78.48       74.85      5.10 o 
  -2   1  16       49.14       45.93      4.09 o 
  -1   1  16       25.43       31.48      3.63 o 
   0   1  16        4.75        8.83      2.72 o 
   1   1  16      138.43      141.17      5.31 o 
   2   1  16        0.76        1.60      2.57 o 
   3   1  16        0.02        2.34      3.85 o 
   4   1  16       25.25       26.11      3.53 o 
 -11   2  16        2.69       -0.10      1.61 o 
 -10   2  16        8.90       10.03      2.16 o 
  -9   2  16       14.88       17.37      2.03 o 
  -8   2  16       26.12       22.62      3.60 o 
  -7   2  16       67.86       64.56      6.51 o 
  -6   2  16       10.03        9.80      1.88 o 
  -5   2  16       10.07        8.46      2.39 o 
  -4   2  16       19.72       17.48      2.21 o 
  -3   2  16       22.57       31.21      2.73 o 
  -2   2  16       19.56       21.47      3.85 o 
  -1   2  16        9.02        6.10      2.57 o 
   0   2  16       14.82       16.67      3.06 o 
   1   2  16       10.41       11.11      2.68 o 
   2   2  16       23.16       33.11      3.84 o 
   3   2  16        4.02        2.06      1.84 o 
   4   2  16       75.72       87.20      5.48 o 
 -11   3  16        6.21        4.24      2.59 o 
 -10   3  16       29.90       32.41      3.06 o 
  -9   3  16        0.01        1.58      1.50 o 
  -8   3  16       22.37       26.78      3.52 o 
  -7   3  16       11.22       12.56      2.06 o 
  -6   3  16        0.23        1.02      1.36 o 
  -5   3  16        3.73        3.50      1.47 o 
  -4   3  16       80.32       77.77      3.91 o 
  -3   3  16       16.05        7.44      2.78 o 
  -2   3  16      179.01      190.89      6.03 o 
  -1   3  16        8.57        8.67      1.87 o 
   0   3  16       12.00       10.22      1.73 o 
   1   3  16        0.66        2.90      1.39 o 
   2   3  16        3.36        5.55      2.60 o 
   3   3  16        0.44        0.32      3.21 o 
  -9   4  16       15.30       14.05      2.16 o 
  -8   4  16        3.22        4.22      1.65 o 
  -7   4  16       29.01       25.88      2.71 o 
  -6   4  16        2.39        3.89      1.60 o 
  -5   4  16       44.04       38.41      3.02 o 
  -4   4  16       28.07       24.21      2.64 o 
  -3   4  16        1.54        3.65      1.70 o 
  -2   4  16       43.58       36.75      3.75 o 
  -1   4  16       32.29       35.70      2.51 o 
   0   4  16        7.60        7.32      1.66 o 
   1   4  16        0.01        1.95      1.37 o 
   2   4  16       70.44       57.90      3.76 o 
  -7   5  16       46.62       49.72      5.46 o 
  -6   5  16       59.70       59.20     10.11 o 
  -5   5  16       29.78       30.75      4.65 o 
  -4   5  16        0.60        0.06      1.77 o 
  -3   5  16       24.94       23.97      3.29 o 
  -2   5  16        0.28       -0.23      1.54 o 
  -1   5  16       19.61       18.13      2.95 o 
   0   5  16       47.71       50.52      3.46 o 
 -11   1  17        1.70        1.93      1.67 o 
 -10   1  17       21.25       19.77      2.58 o 
  -9   1  17        0.04        1.39      1.65 o 
  -8   1  17       10.88       12.75      2.93 o 
  -7   1  17       11.24        3.98      1.50 o 
  -6   1  17        4.17        4.99      2.47 o 
  -5   1  17       57.51       59.03      4.88 o 
  -4   1  17        4.26        2.11      2.60 o 
  -3   1  17      131.11      141.63      7.03 o 
  -2   1  17        1.62        0.77      2.24 o 
  -1   1  17        2.33        3.96      2.54 o 
   0   1  17       21.44       16.10      3.29 o 
   1   1  17       13.29       13.20      3.85 o 
   2   1  17        0.88        3.53      3.21 o 
   3   1  17       24.80       24.07      5.14 o 
 -10   2  17        2.83        6.87      1.57 o 
  -9   2  17       18.58       23.02      2.70 o 
  -8   2  17       28.08       21.97      2.58 o 
  -7   2  17        4.01        0.83      1.50 o 
  -6   2  17      116.01      112.33      5.74 o 
  -5   2  17       11.16       12.99      2.17 o 
  -4   2  17       53.83       56.13      3.49 o 
  -3   2  17        2.10        3.53      2.50 o 
  -2   2  17       21.09       34.39     12.52 o 
  -1   2  17       25.41       22.49      3.51 o 
   0   2  17       11.92       13.09      3.37 o 
   1   2  17       25.48       25.62      6.10 o 
   2   2  17       11.82        8.67      4.17 o 
 -10   3  17        0.06        0.60      2.05 o 
  -9   3  17        5.10        1.74      1.72 o 
  -8   3  17       16.61       16.97      2.39 o 
  -7   3  17       12.94        5.67      1.79 o 
  -6   3  17       55.15       58.24      3.68 o 
  -5   3  17       72.04       68.80      3.86 o 
  -4   3  17       11.35        5.71      1.81 o 
  -3   3  17       12.32       13.76      2.71 o 
  -2   3  17       19.67       18.08      2.41 o 
  -1   3  17        0.03        0.32      1.47 o 
   0   3  17       52.00       56.02      5.46 o 
   1   3  17       46.68       53.36      4.77 o 
  -8   4  17        0.00        0.40      1.46 o 
  -7   4  17        2.45        5.61      1.83 o 
  -6   4  17        3.07        0.68      1.30 o 
  -5   4  17       19.58       15.37      2.35 o 
  -4   4  17       11.24        8.02      2.65 o 
  -3   4  17        8.35        5.63      1.78 o 
  -2   4  17      139.32      148.98      5.73 o 
  -1   4  17       23.49       19.95      2.53 o 
   0   4  17        0.13       -0.14      1.46 o 
 -10   0  18        0.29        1.93      2.89 o 
  -9   0  18       23.63       27.28      5.14 o 
  -8   0  18        4.14        5.14      3.53 o 
  -7   0  18        7.56       10.91      3.85 o 
  -6   0  18        0.11        0.32      3.53 o 
  -5   0  18       36.89       31.46      5.78 o 
  -4   0  18      113.20      111.74      9.63 o 
  -3   0  18        1.03        2.57      3.85 o 
  -2   0  18       56.96       72.55      7.70 o 
  -1   0  18       48.66       64.20      7.38 o 
   0   0  18        0.15        0.96      3.53 o 
 -10   1  18       23.74       22.55      3.88 o 
  -9   1  18        1.59        2.15      2.24 o 
  -8   1  18        3.02        2.58      2.15 o 
  -7   1  18       81.29       84.74      8.19 o 
  -6   1  18        6.52        9.11      3.15 o 
  -5   1  18       35.28       46.49      6.42 o 
  -4   1  18       38.09       38.76      8.35 o 
  -3   1  18        2.44        4.88      2.54 o 
  -2   1  18        7.85       12.16      3.28 o 
  -1   1  18       36.21       26.07      3.84 o 
   0   1  18       22.20       28.23      6.10 o 
   1   1  18        1.12        0.64      3.53 o 
  -9   2  18        3.38        4.61      1.88 o 
  -8   2  18       53.63       50.86      4.96 o 
  -7   2  18        0.22        1.11      1.63 o 
  -6   2  18        5.51        0.63      2.20 o 
  -5   2  18       10.25        8.88      3.06 o 
  -4   2  18        4.42        0.32      2.27 o 
  -3   2  18        0.65        4.58      2.47 o 
  -2   2  18       12.97        9.04      2.92 o 
  -1   2  18       12.66       13.88      4.33 o 
   0   2  18        3.98        0.60      2.41 o 
  -8   3  18       16.56       16.44      3.19 o 
  -7   3  18        1.28        3.59      1.80 o 
  -6   3  18        8.24        6.88      1.87 o 
  -5   3  18       13.81        7.16      2.17 o 
  -4   3  18        6.29        5.56      1.93 o 
  -3   3  18       10.55       14.68      2.44 o 
  -2   3  18        9.99       12.00      3.15 o 
  -1   3  18       14.04       17.68      3.40 o 
  -5   4  18        1.60        2.14      1.60 o 
  -4   4  18       62.36       64.91      4.10 o 
  -8   1  19        8.94        5.62      2.50 o 
  -7   1  19       18.32       16.95      5.46 o 
  -6   1  19       20.79       27.49      4.98 o 
  -5   1  19       16.31       18.46      3.86 o 
  -4   1  19        0.63        2.85      2.60 o 
  -3   1  19        0.20        3.09      2.70 o 
  -2   1  19        7.80        5.42      3.21 o 
  -1   1  19       26.22       23.09      3.86 o 
  -7   2  19        1.72        2.73      2.50 o 
  -6   2  19        4.92        2.63      2.47 o 
  -5   2  19       26.25       33.23      5.14 o 
  -4   2  19        4.88        1.81      2.70 o 
  -3   2  19       45.20       55.83      5.10 o 
  -2   2  19       53.85       53.61      4.99 o 
                                                 
